# Supplementary material for: Using formalin fixed paraffin embedded tissue to characterize the microbiota in p16-positive and p16-negative tongue squamous cell carcinoma: a pilot study
Source: BMC Oral Health. 2024 Feb 28;24:283. doi: 10.1186/s12903-024-04051-w (PMC10900712; doi:10.1186/s12903-024-04051-w)
Supplement: Supplementary file 2 — Supplementary Material 2 [file 12903_2024_4051_MOESM2_ESM.xlsx]

## Sheet: Supplementary Table S4
Supplementary Table S4 Predicted the functional pathways by PICRUST(Sequence by primers 515F-806R)
Pathway level1	Pathway level2	Pathway level3	Level3 Description	p16_positive5	p16_positive4	p16_positive6	p16_positive2	p16_positive3	p16_positive1	p16_negative2	p16_negative4	p16_negative3	p16_negative1	p16_negative5	p16_negative6	p-value
-	-	-	Germination	3528	1571	5962	4271	1498	341	1018	173	114	480	116	1074	0.0220582
Metabolism	Biosynthesis Of Other Secondary Metabolites	ko00944	Flavone and flavonol biosynthesis	1563	1754	1251	81	1281	165	461	37	323	188	48	314	0.0255924
Cellular Processes	Cell Growth and Death	ko04110	Cell cycle	204	124	188	19	373	49	42	7	0	54	0	92	0.0414073
Human Diseases	Infectious Disease: Viral	ko05162	Measles	204	124	188	15	373	49	42	7	0	54	0	92	0.0433637
Environmental Information Processing	Signal Transduction	ko04150	mTOR signaling pathway	204	124	188	15	373	49	42	7	0	54	0	92	0.0433637
Human Diseases	Infectious Disease: Viral	ko05160	Hepatitis C	204	124	188	15	373	49	49	7	0	54	0	92	0.0451384
Metabolism	Carbohydrate Metabolism	ko00052	Galactose metabolism	107124	150147	183398	147784	157597	120011	126787	102210	133039	128656	113810	77605	0.0541433
-	-	-	Glycosphingolipid biosynthesis - globo series	12977	15483	24861	500	16583	1346	6925	1013	3251	4103	1573	6120	0.0679887
-	-	-	Butirosin and neomycin biosynthesis	13634	19646	18270	18437	23115	14979	15381	12636	16854	16864	14196	7028	0.0682111
Organismal Systems	Environmental Adaptation	ko04712	Circadian rhythm - plant	2108	2913	837	240	2074	257	652	58	656	686	57	555	0.0689343
Cellular Processes	Transport and Catabolism	ko04142	Lysosome	13742	23575	26462	676	15622	1680	7558	1191	4510	5074	1155	7354	0.0714138
Metabolism	Biosynthesis Of Other Secondary Metabolites	ko00941	Flavonoid biosynthesis	5404	6963	3758	413	5721	796	2018	250	2123	1821	370	2400	0.0731003
Metabolism	Glycan Biosynthesis and Metabolism	ko00511	Other glycan degradation	27581	41227	64383	1320	30721	3785	14369	2293	8173	9512	2779	15041	0.0780833
Metabolism	Lipid Metabolism	ko00600	Sphingolipid metabolism	24080	30964	47050	1184	31761	3128	12574	2018	8256	7757	3021	15285	0.0782135
Metabolism	Glycan Biosynthesis and Metabolism	ko00604	Glycosphingolipid biosynthesis - ganglio series	5313	9083	11924	142	6218	500	2900	589	1574	1907	410	2953	0.0796671
Metabolism	Glycan Biosynthesis and Metabolism	ko00531	Glycosaminoglycan degradation	7622	12599	16964	302	8393	878	4619	750	2337	2683	539	4035	0.0819557
Organismal Systems	Digestive System	ko04974	Protein digestion and absorption	2737	4664	4449	128	4940	196	1166	330	1457	1329	219	1761	0.0839624
Metabolism	Biosynthesis Of Other Secondary Metabolites	ko00943	Isoflavonoid biosynthesis	153	132	65	100	439	19	97	4	0	41	1	47	0.0855104
Metabolism	Glycan Biosynthesis and Metabolism	ko00513	Various types of N-glycan biosynthesis	475	136	445	24	950	52	89	19	31	59	0	203	0.086686
Metabolism	Metabolism Of Terpenoids and Polyketides	ko01051	Biosynthesis of ansamycins	15879	21584	29468	18703	30132	15329	17064	13166	21403	17714	14374	14026	0.0894687
Metabolism	Glycan Biosynthesis and Metabolism	ko00510	N-Glycan biosynthesis	10127	8136	7773	431	16681	921	3554	400	3426	3586	1250	4641	0.107889
Cellular Processes	Transport and Catabolism	ko04145	Phagosome	102	80	121	12	355	1	17	0	15	55	0	32	0.114196
-	-	-	Sporulation	38021	18024	121070	13297	37094	5713	18507	2172	4410	9770	2594	19071	0.124428
Metabolism	Metabolism Of Terpenoids and Polyketides	ko01055	Biosynthesis of vancomycin group antibiotics	13693	19529	16040	18281	27348	14890	14979	12848	18116	17186	14238	7475	0.132511
Genetic Information Processing	Transcription	ko03022	Basal transcription factors	2316	947	1246	410	2672	419	612	83	313	919	73	1558	0.135082
-	-	-	Bacterial toxins	24456	17248	31798	1395	36366	2539	8520	1546	10158	10766	1891	19140	0.147719
Genetic Information Processing	Translation	ko03015	mRNA surveillance pathway	1298	394	472	30	3401	129	183	25	24	194	1	361	0.14856
Human Diseases	Cancer: Specific Types	ko05220	Chronic myeloid leukemia	84	44	33	0	12	0	18	0	17	0	0	10	0.149885
Environmental Information Processing	Signal Transduction	ko04330	Notch signaling pathway	84	44	33	0	12	0	18	0	17	0	0	10	0.149885
Cellular Processes	Cellular Community - Eukaryotes	ko04530	Tight junction	2	0	3	0	0	0	7	0	15	6	0	0	0.156863
Metabolism	Biosynthesis Of Other Secondary Metabolites	ko00965	Betalain biosynthesis	730	247	168	17	1221	245	314	12	270	160	22	94	0.157755
Human Diseases	Infectious Disease: Parasitic	ko05146	Amoebiasis	4701	3468	3045	372	9830	344	1336	193	2392	2296	469	1571	0.158742
-	-	-	Nucleotide metabolism	10288	4741	11386	603	19988	833	3587	581	2672	3481	1015	7353	0.15946
Metabolism	Metabolism Of Terpenoids and Polyketides	ko00906	Carotenoid biosynthesis	12539	13442	6724	957	25369	1845	3404	665	8504	5542	1632	5852	0.162521
Environmental Information Processing	Signaling Molecules and Interaction	ko04060	Cytokine-cytokine receptor interaction	0	0	0	0	0	0	5	0	0	1	0	1	0.171658
-	-	-	Cytokine receptors	0	0	0	0	0	0	5	0	0	1	0	1	0.171658
Environmental Information Processing	Signal Transduction	ko04310	Wnt signaling pathway	84	44	33	0	12	0	25	0	17	0	0	10	0.177591
Organismal Systems	Digestive System	ko04972	Pancreatic secretion	0	0	10	0	5	2	86	0	0	13	0	37	0.188754
Metabolism	Xenobiotics Biodegradation and Metabolism	ko00633	Nitrotoluene degradation	34398	37748	24709	36963	77785	30049	31357	25840	36605	31733	29065	21634	0.204983
Metabolism	Metabolism Of Terpenoids and Polyketides	ko01057	Biosynthesis of type II polyketide products	454	132	144	25	1072	25	230	12	52	91	4	105	0.210287
Human Diseases	Infectious Disease: Bacterial	ko05131	Shigellosis	2	0	4	0	0	0	5	0	15	6	0	0	0.211811
Human Diseases	Infectious Disease: Bacterial	ko05150	Staphylococcus aureus infection	7820	2516	6297	712	1241	435	844	374	497	1221	346	4360	0.213257
Metabolism	Metabolism Of Other Amino Acids	ko00473	D-Alanine metabolism	23629	33071	30124	36917	40678	29173	27990	25285	33884	32184	27749	23969	0.227628
-	-	-	Glycosylphosphatidylinositol(GPI)-anchor biosynthesis	2	83	170	0	18	0	0	0	0	20	0	34	0.232713
Metabolism	Carbohydrate Metabolism	ko00520	Amino sugar and nucleotide sugar metabolism	264303	427717	384498	476818	462213	376818	360466	327010	413309	394178	360396	216353	0.237027
Metabolism	Biosynthesis Of Other Secondary Metabolites	ko00901	Indole alkaloid biosynthesis	710	271	196	59	1228	159	335	30	270	185	23	347	0.242939
Organismal Systems	Excretory System	ko04962	Vasopressin-regulated water reabsorption	152	70	40	6	560	5	90	6	26	27	0	30	0.244143
Metabolism	Metabolism Of Other Amino Acids	ko00472	D-Arginine and D-ornithine metabolism	2315	2044	1974	251	4645	193	884	85	2147	1484	321	1168	0.255022
Metabolism	Lipid Metabolism	ko00140	Steroid hormone biosynthesis	6615	8307	5518	501	12925	918	2612	580	4087	3209	657	7859	0.260518
Cellular Processes	Cellular Community - Eukaryotes	ko04510	Focal adhesion	2	0	3	0	17	0	0	34	15	6	0	9	0.26123
Metabolism	Carbohydrate Metabolism	ko00040	Pentose and glucuronate interconversions	96461	165179	135925	166948	163009	133776	130371	115102	156855	145897	125605	76365	0.274885
-	-	-	Electron transfer carriers	7336	2901	6381	766	8877	661	2690	411	3323	3288	824	5236	0.275547
Organismal Systems	Digestive System	ko04976	Bile secretion	723	624	306	55	1527	90	542	18	155	288	24	624	0.286568
Human Diseases	Infectious Disease: Bacterial	ko05110	Vibrio cholerae infection	395	144	147	15	2112	1	126	0	252	136	0	79	0.296273
Metabolism	Glycan Biosynthesis and Metabolism	ko00601	Glycosphingolipid biosynthesis - lacto and neolacto series	48	11	181	3	86	24	59	0	0	53	22	27	0.298839
Human Diseases	Endocrine and Metabolic Disease	ko04940	Type I diabetes mellitus	11297	16854	14237	18464	19741	14549	14448	12646	16604	16203	13972	11378	0.300173
Genetic Information Processing	Transcription	ko03040	Spliceosome	0	0	14	0	202	0	0	0	0	0	0	0	0.304748
Metabolism	Carbohydrate Metabolism	ko00500	Starch and sucrose metabolism	158326	276711	243121	311211	265617	247277	231830	213033	261412	253525	233594	113681	0.309101
Organismal Systems	Digestive System	ko04971	Gastric acid secretion	0	0	10	0	0	1	4	0	0	9	0	34	0.315141
Organismal Systems	Digestive System	ko04970	Salivary secretion	0	0	10	0	0	1	4	0	0	9	0	34	0.315141
Organismal Systems	Excretory System	ko04961	Endocrine and other factor-regulated calcium reabsorption	0	0	10	0	0	1	4	0	0	9	0	34	0.315141
-	-	-	Sesquiterpenoid biosynthesis	2	0	2	0	20	4	164	0	0	18	0	14	0.318143
Metabolism	Metabolism Of Terpenoids and Polyketides	ko00522	Biosynthesis of 12-, 14- and 16-membered macrolides	5	6	8	14	10	3	537	2	0	20	0	36	0.321763
Human Diseases	Cardiovascular Disease	ko05414	Dilated cardiomyopathy (DCM)	2	0	3	0	0	0	0	0	15	6	0	0	0.321774
Human Diseases	Cardiovascular Disease	ko05412	Arrhythmogenic right ventricular cardiomyopathy (ARVC)	2	0	3	0	0	0	0	0	15	6	0	0	0.321774
Human Diseases	Infectious Disease: Bacterial	ko05130	Pathogenic Escherichia coli infection	2	0	3	0	0	0	0	0	15	6	0	0	0.321774
Cellular Processes	Cell Motility	ko04810	Regulation of actin cytoskeleton	2	0	3	0	0	0	0	0	15	6	0	0	0.321774
Organismal Systems	Sensory System	ko04745	Phototransduction - fly	2	0	3	0	0	0	0	0	15	6	0	0	0.321774
Organismal Systems	Immune System	ko04670	Leukocyte transendothelial migration	2	0	3	0	0	0	0	0	15	6	0	0	0.321774
Cellular Processes	Cellular Community - Eukaryotes	ko04520	Adherens junction	2	0	3	0	0	0	0	0	15	6	0	0	0.321774
Genetic Information Processing	Folding, Sorting and Degradation	ko04141	Protein processing in endoplasmic reticulum	18030	36830	20482	36546	42640	28658	26062	25082	31168	29856	27760	13668	0.32463
Environmental Information Processing	Signaling Molecules and Interaction	ko04080	Neuroactive ligand-receptor interaction	0	0	0	0	5	1	82	0	0	4	0	3	0.32887
Organismal Systems	Endocrine System	ko04916	Melanogenesis	2	0	0	7	5	128	0	0	0	10	0	3	0.32922
Organismal Systems	Excretory System	ko04960	Aldosterone-regulated sodium reabsorption	0	0	10	0	10	1	4	0	0	9	8	34	0.335327
Organismal Systems	Nervous System	ko04730	Long-term depression	0	0	0	0	0	0	7	0	0	0	0	0	0.340893
Environmental Information Processing	Signal Transduction	ko04350	TGF-beta signaling pathway	0	0	0	0	0	0	7	0	0	0	0	0	0.340893
Cellular Processes	Cell Growth and Death	ko04114	Oocyte meiosis	0	0	0	0	0	0	7	0	0	0	0	0	0.340893
Cellular Processes	Cell Growth and Death	ko04111	Cell cycle - yeast	0	0	0	0	0	0	7	0	0	0	0	0	0.340893
Metabolism	Xenobiotics Biodegradation and Metabolism	ko00983	Drug metabolism - other enzymes	59988	97639	80424	110359	103776	87125	82192	75652	94747	91825	82577	56575	0.341612
Metabolism	Xenobiotics Biodegradation and Metabolism	ko00363	Bisphenol degradation	24210	64106	30311	93271	50322	72875	61964	62697	77324	68287	66493	63407	0.345915
Metabolism	Xenobiotics Biodegradation and Metabolism	ko00622	Xylene degradation	14326	7460	14457	1780	25167	2749	5874	1051	8561	6998	927	16879	0.346781
Metabolism	Energy Metabolism	ko00710	Carbon fixation in photosynthetic organisms	126798	208192	172225	237624	252632	187581	175535	163832	217902	197743	179530	110424	0.352102
Human Diseases	Drug Resistance: Antimicrobial	ko01501	beta-Lactam resistance	10536	18858	9715	18497	23955	14819	13200	12616	17459	16233	13750	8279	0.360252
Human Diseases	Infectious Disease: Bacterial	ko05100	Bacterial invasion of epithelial cells	391	941	363	14	488	29	95	6	236	261	3	687	0.390947
Genetic Information Processing	Translation	ko00970	Aminoacyl-tRNA biosynthesis	271502	424822	325056	512237	530917	402755	367857	350172	443165	417732	383908	253117	0.417531
Metabolism	Carbohydrate Metabolism	ko00030	Pentose phosphate pathway	177294	302140	230075	347975	328337	275143	255304	238530	307978	287211	260724	134428	0.43163
Metabolism	Lipid Metabolism	ko00591	Linoleic acid metabolism	12260	31877	21951	37793	26705	29754	26026	25472	32838	29767	26770	40560	0.433281
Metabolism	Metabolism Of Cofactors and Vitamins	ko00730	Thiamine metabolism	102544	164438	128852	201578	197442	158482	144151	137657	171359	161921	150072	94538	0.434184
Metabolism	Xenobiotics Biodegradation and Metabolism	ko00621	Dioxin degradation	16834	8363	15614	2672	30789	3395	6809	1527	11754	8633	1417	21706	0.436291
Metabolism	Metabolism Of Terpenoids and Polyketides	ko00908	Zeatin biosynthesis	8862	14975	12918	18206	17698	14262	13082	12569	15528	14909	13690	8944	0.437357
Cellular Processes	Cell Growth and Death	ko04113	Meiosis - yeast	8925	8206	4924	544	13980	1161	3180	405	8719	5068	1248	7086	0.437539
Environmental Information Processing	Signal Transduction	ko04020	Calcium signaling pathway	73	86	187	0	0	19	43	10	183	220	2	138	0.442471
Metabolism	Biosynthesis Of Other Secondary Metabolites	ko00945	Stilbenoid, diarylheptanoid and gingerol biosynthesis	7653	6867	4452	1203	7254	1625	4894	520	5090	3027	525	7268	0.443341
Metabolism	Lipid Metabolism	ko00121	Secondary bile acid biosynthesis	2394	822	7172	92	2437	371	1336	247	472	1099	155	4131	0.447743
Metabolism	Xenobiotics Biodegradation and Metabolism	ko00626	Naphthalene degradation	65707	144152	54250	220326	136175	169595	141665	148811	181223	161993	160483	123284	0.44947
Metabolism	Biosynthesis Of Other Secondary Metabolites	ko00940	Phenylpropanoid biosynthesis	25376	49596	39536	54884	45306	43128	40868	37257	46986	44694	41204	20698	0.458074
Metabolism	Lipid Metabolism	ko00100	Steroid biosynthesis	3811	2204	1875	530	2825	572	1932	268	1302	1097	332	3546	0.458315
Genetic Information Processing	Translation	ko03010	Ribosome	493090	804401	635126	984546	957606	773624	701782	674866	834242	801946	737502	471298	0.462369
Metabolism	Xenobiotics Biodegradation and Metabolism	ko00980	Metabolism of xenobiotics by cytochrome P450	42273	121570	23946	197769	103733	152379	121295	134265	166202	145554	145577	66423	0.466415
Organismal Systems	Endocrine System	ko04614	Renin-angiotensin system	1427	383	648	185	1210	417	433	61	1604	1191	41	3610	0.467729
Metabolism	Metabolism Of Terpenoids and Polyketides	ko00903	Limonene and pinene degradation	91288	232683	57937	365649	204324	281072	232425	246734	294282	263137	266098	158492	0.472188
Metabolism	Energy Metabolism	ko00195	Photosynthesis	78527	126979	112038	145638	142517	115808	106997	99979	136339	131537	109452	77757	0.473987
-	-	-	Glycosaminoglycan biosynthesis - chondroitin sulfate	0	0	3	0	0	2	0	0	0	2	0	12	0.477878
Metabolism	Xenobiotics Biodegradation and Metabolism	ko00930	Caprolactam degradation	59530	167521	29462	271862	142273	208832	169694	184142	217973	193216	198041	96451	0.480496
Metabolism	Energy Metabolism	ko00196	Photosynthesis - antenna proteins	1256	1409	2771	0	0	325	452	0	2822	3536	34	2302	0.481274
Metabolism	Xenobiotics Biodegradation and Metabolism	ko00982	Drug metabolism - cytochrome P450	44549	134807	25232	215727	108875	166497	131529	146336	180042	157246	158574	68337	0.483605
Cellular Processes	Cell Growth and Death	ko04115	p53 signaling pathway	3098	2986	1502	140	5170	621	664	180	4869	1537	468	1266	0.483678
-	-	-	G protein-coupled receptors	2	18	0	10	0	6	14	0	0	6	0	0	0.488943
Metabolism	Metabolism Of Terpenoids and Polyketides	ko00281	Geraniol degradation	88879	299128	45330	504844	237249	385151	307866	341169	386104	346416	368014	151685	0.491056
-	-	-	Transcription machinery	213898	404592	252274	458095	438296	356881	329168	311944	386303	364443	340144	174239	0.494497
Genetic Information Processing	Transcription	ko03020	RNA polymerase	36874	58491	46465	73180	69447	57583	51939	49915	61713	59898	54326	35645	0.496463
Environmental Information Processing	Signaling Molecules and Interaction	ko04512	ECM-receptor interaction	0	0	0	0	17	0	0	34	0	0	0	9	0.503492
-	-	-	CAM ligands	0	0	0	0	17	0	0	34	0	0	0	9	0.503492
Metabolism	Xenobiotics Biodegradation and Metabolism	ko00791	Atrazine degradation	12879	50405	8904	89530	36401	68618	53882	60708	69490	61268	65642	17414	0.509878
Organismal Systems	Immune System	ko04622	RIG-I-like receptor signaling pathway	748	225	678	103	872	145	484	87	367	434	36	670	0.514769
Human Diseases	Infectious Disease: Parasitic	ko05143	African trypanosomiasis	4220	20203	2506	35634	10523	27328	20822	24020	25745	24151	25999	5217	0.515279
Metabolism	Metabolism Of Cofactors and Vitamins	ko00830	Retinol metabolism	22454	67930	13944	108108	52247	82985	66362	73092	83117	75472	79162	35715	0.519136
Organismal Systems	Digestive System	ko04973	Carbohydrate digestion and absorption	1999	9460	3001	17869	3782	13718	10629	12085	11826	11760	13015	2351	0.539134
Metabolism	Metabolism Of Cofactors and Vitamins	ko00770	Pantothenate and CoA biosynthesis	148365	239903	165334	292376	297985	229484	210315	200164	255098	239147	218982	135294	0.547014
Metabolism	Global and Overview Maps	ko01212	Fatty acid metabolism	183302	511557	116369	814563	437879	624923	508608	550768	647004	576870	596339	262849	0.547197
Organismal Systems	Digestive System	ko04978	Mineral absorption	3688	12142	3126	18220	10002	13743	10906	12271	14697	13875	13284	5997	0.550153
Metabolism	Lipid Metabolism	ko00072	Synthesis and degradation of ketone bodies	39188	123376	23167	198657	103740	151933	121356	134307	158957	139464	145984	54980	0.552251
Metabolism	Lipid Metabolism	ko01040	Biosynthesis of unsaturated fatty acids	60717	182265	47989	271116	148066	208863	172290	183793	209963	196945	198719	99857	0.555308
-	-	-	Ion channels	5846	3763	6176	287	8927	815	2287	435	2411	2185	342	10627	0.558939
Metabolism	Nucleotide Metabolism	ko00240	Pyrimidine metabolism	365158	632075	481962	784229	707494	613074	552943	536789	659450	629043	585751	345088	0.564504
Human Diseases	Infectious Disease: Bacterial	ko05152	Tuberculosis	38471	64220	42986	73043	70927	57906	53019	49888	66792	61636	55500	34047	0.565407
Metabolism	Metabolism Of Other Amino Acids	ko00410	beta-Alanine metabolism	113520	288424	79549	453866	265917	349072	288651	307164	366197	327411	332183	159968	0.565692
Genetic Information Processing	Folding, Sorting and Degradation	ko03050	Proteasome	9259	15829	12563	18493	15933	14711	14388	12557	15042	15148	13530	11061	0.575277
Human Diseases	Infectious Disease: Bacterial	ko05133	Pertussis	7221	25478	6874	35713	19032	27572	22491	24634	28951	27967	26522	10311	0.577312
Metabolism	Xenobiotics Biodegradation and Metabolism	ko00625	Chloroalkane and chloroalkene degradation	68217	172251	65888	255083	143235	197715	164120	172635	207821	185598	186284	102099	0.579089
Metabolism	Lipid Metabolism	ko00592	alpha-Linolenic acid metabolism	8702	23722	4355	36261	23554	27538	22912	24420	27902	27816	26600	12902	0.582905
Metabolism	Amino Acid Metabolism	ko00310	Lysine degradation	119266	327163	72122	507029	287695	388747	317372	343064	406829	361012	371446	160299	0.582919
Metabolism	Xenobiotics Biodegradation and Metabolism	ko00642	Ethylbenzene degradation	20993	38290	16886	55918	43678	42871	36966	37556	47102	44245	40999	33151	0.589916
Metabolism	Amino Acid Metabolism	ko00280	Valine, leucine and isoleucine degradation	216870	612539	129352	958916	529824	734826	597911	648167	767761	680542	703580	270422	0.593269
-	-	-	Translation factors	113949	201570	145226	253892	233548	198639	177583	174054	212376	202235	189861	101896	0.593855
-	-	-	Vibrio cholerae pathogenic cycle	17887	83136	20170	142641	54630	108669	85849	96890	103134	98696	104429	18367	0.595539
Human Diseases	Infectious Disease: Viral	ko05164	Influenza A	3201	1920	1436	144	4760	668	756	114	4787	1543	434	1331	0.603728
Metabolism	Metabolism Of Other Amino Acids	ko00480	Glutathione metabolism	99142	268290	73341	413545	239068	319200	257978	281356	342680	309768	305034	116214	0.603904
Human Diseases	Neurodegenerative Disease	ko05020	Prion diseases	2727	10187	1688	18096	7465	13844	10727	12163	13105	12712	13072	2228	0.604955
Organismal Systems	Circulatory System	ko04260	Cardiac muscle contraction	8339	31659	3816	53487	26740	41117	31891	36316	43587	39174	39452	5460	0.605664
Metabolism	Amino Acid Metabolism	ko00340	Histidine metabolism	144555	249542	178461	295149	293371	231569	212698	201143	260788	244250	219550	163513	0.60742
Metabolism	Amino Acid Metabolism	ko00380	Tryptophan metabolism	146716	372017	86503	563162	343039	433045	357112	380868	461180	411409	412388	184379	0.608674
Metabolism	Xenobiotics Biodegradation and Metabolism	ko00627	Aminobenzoate degradation	107514	192916	65468	277680	234596	216592	186760	187194	254168	220451	202656	156030	0.609759
Metabolism	Energy Metabolism	ko00680	Methane metabolism	286633	479438	335108	619508	608078	484211	441661	424362	527635	490247	464995	248365	0.611439
Metabolism	Xenobiotics Biodegradation and Metabolism	ko00362	Benzoate degradation	140718	280738	94588	422312	321633	327770	277263	286222	369308	325623	309871	194994	0.612054
Metabolism	Biosynthesis Of Other Secondary Metabolites	ko00401	Novobiocin biosynthesis	33108	60505	37528	72831	72326	57356	51747	49801	63114	59064	54349	29434	0.615975
Metabolism	Amino Acid Metabolism	ko00300	Lysine biosynthesis	164339	285572	210069	364178	329906	285974	257104	249041	305273	290222	273061	147543	0.616623
Organismal Systems	Immune System	ko04640	Hematopoietic cell lineage	43	24	30	49	12	42	16	18	0	35	2	256	0.617105
Metabolism	Lipid Metabolism	ko00120	Primary bile acid biosynthesis	5104	10991	8241	18015	8862	14208	12454	12401	14196	13176	13193	6663	0.621932
Metabolism	Metabolism Of Other Amino Acids	ko00450	Selenocompound metabolism	95745	164999	105224	202083	188810	157703	142616	137096	173472	162208	151006	80849	0.622741
Metabolism	Biosynthesis Of Other Secondary Metabolites	ko00311	Penicillin and cephalosporin biosynthesis	17147	33389	11045	36534	41249	28631	25406	24741	32345	29777	27663	11424	0.632996
-	-	-	Parkinson's disease	11337	33483	5088	53623	31303	41734	32570	36423	48374	40650	39886	6683	0.634181
Metabolism	Carbohydrate Metabolism	ko00051	Fructose and mannose metabolism	143448	273486	252013	345982	262716	271904	250473	237011	286833	268990	257703	152159	0.63608
-	-	-	Photosynthesis proteins	84407	139745	117618	163841	153481	130054	118752	112323	155646	148679	122833	85442	0.636921
Metabolism	Metabolism Of Terpenoids and Polyketides	ko00523	Polyketide sugar unit biosynthesis	40346	87691	52347	107999	93435	84444	74094	74129	87654	83177	81233	24540	0.637432
-	-	-	Prenyltransferases	84435	148118	90731	182369	168226	142378	128439	124389	152538	144852	137214	71293	0.64559
Human Diseases	Infectious Disease: Parasitic	ko05142	Chagas disease (American trypanosomiasis)	4038	11534	2044	17828	7877	13990	10851	12057	14389	13425	13067	2156	0.649281
Metabolism	Biosynthesis Of Other Secondary Metabolites	ko00521	Streptomycin biosynthesis	76478	146961	85363	180850	158332	142142	127454	123649	149986	141533	136611	47113	0.651884
Organismal Systems	Endocrine System	ko03320	PPAR signaling pathway	51190	103328	38604	146587	105994	114011	98018	99232	124498	111453	107908	69056	0.65551
Organismal Systems	Endocrine System	ko04912	GnRH signaling pathway	66	45	5	0	7	4	40	3	0	18	6	25	0.659951
Organismal Systems	Immune System	ko04666	Fc gamma R-mediated phagocytosis	66	45	5	0	7	4	40	3	0	18	6	25	0.659951
Cellular Processes	Transport and Catabolism	ko04144	Endocytosis	66	45	5	0	7	4	40	3	0	18	6	25	0.659951
-	-	-	Restriction enzyme	28520	121959	48480	195686	85342	149074	118468	132801	137559	131815	143995	45065	0.661778
Metabolism	Lipid Metabolism	ko00565	Ether lipid metabolism	4075	13087	1987	18036	7913	14049	11602	12423	13813	13522	13268	2764	0.664314
Metabolism	Lipid Metabolism	ko00590	Arachidonic acid metabolism	19672	57967	11344	89765	51009	68914	55109	61005	69915	64974	65795	20125	0.664337
-	-	-	Alzheimer's disease	23296	67884	18690	107528	59055	82995	66208	73127	88610	77938	79811	19943	0.664535
-	-	-	Transcription related proteins	2308	10080	2086	17800	5304	13748	10554	12085	11707	11384	12938	1146	0.665552
Human Diseases	Immune Disease	ko05340	Primary immunodeficiency	10458	25456	12149	36271	20731	28118	24427	24681	29120	27277	26606	13401	0.666125
-	-	-	Fatty acid elongation in mitochondria	23	28	129	0	17	12	49	0	31	26	0	47	0.668765
Metabolism	Carbohydrate Metabolism	ko00660	C5-Branched dibasic acid metabolism	87599	140165	80684	182011	187331	142713	126947	124199	155844	144845	136520	74623	0.66888
-	-	-	Cell division	18255	30348	21086	36383	42245	28573	26349	25200	34963	32000	27587	19433	0.669556
Human Diseases	Infectious Disease: Parasitic	ko05145	Toxoplasmosis	2997	1796	1245	129	4382	618	632	107	4772	1479	434	1236	0.669909
Metabolism	Carbohydrate Metabolism	ko00640	Propanoate metabolism	244135	587032	184974	889166	561073	684086	567685	601774	717914	644604	654232	293488	0.670094
Human Diseases	Cancer: Specific Types	ko05210	Colorectal cancer	2995	1796	1245	129	4382	618	632	107	4772	1479	434	1236	0.670129
Human Diseases	Cancer: Specific Types	ko05222	Small cell lung cancer	2995	1828	1248	129	4382	618	654	141	4772	1481	434	1236	0.672208
Human Diseases	Cardiovascular Disease	ko05416	Viral myocarditis	2997	1796	1248	129	4382	618	632	107	4787	1485	434	1236	0.672663
-	-	-	Membrane and intracellular structural molecules	149485	450642	150644	662966	385665	511911	418884	452717	529641	493777	489804	180726	0.674785
-	-	-	Peptidases	402205	723646	493221	911899	798477	711813	641696	621709	769226	730806	678283	342149	0.675749
-	-	-	Pores ion channels	108923	316921	102468	448091	301916	346522	282754	306701	367139	343428	332448	157606	0.676066
-	-	-	Inorganic ion transport and metabolism	79318	234093	64569	359145	206388	276435	226171	243978	280252	257485	264748	88182	0.677201
-	-	-	Biosynthesis and biodegradation of secondary metabolites	15632	37623	16824	54756	34040	42372	36112	37315	44555	42431	40201	19090	0.678983
-	-	-	Cell motility and secretion	57795	164742	53867	250476	153374	193053	158857	170816	199835	184781	185904	67111	0.682195
Metabolism	Amino Acid Metabolism	ko00400	Phenylalanine, tyrosine and tryptophan biosynthesis	186434	330403	217387	418391	392702	328089	291540	285835	354142	332840	312068	182954	0.682338
-	-	-	Huntington's disease	23754	60829	14437	90181	61174	69969	56103	61037	78629	69205	66596	24041	0.684515
Organismal Systems	Endocrine System	ko04910	Insulin signaling pathway	15743	28417	22100	36423	32985	28827	25952	25045	30892	29520	27487	16328	0.685717
Organismal Systems	Immune System	ko04623	Cytosolic DNA-sensing pathway	0	0	0	0	17	0	0	0	0	0	0	9	0.686268
Metabolism	Biosynthesis Of Other Secondary Metabolites	ko00960	Tropane, piperidine and pyridine alkaloid biosynthesis	30295	84677	33700	126959	72742	98222	81102	86035	97546	92004	92839	40623	0.68769
Metabolism	Xenobiotics Biodegradation and Metabolism	ko00364	Fluorobenzoate degradation	11772	9933	5385	1647	18175	3207	4931	1564	9920	8374	1238	15715	0.688945
Genetic Information Processing	Replication and Repair	ko03450	Non-homologous end-joining	13170	36705	5911	54363	27053	41942	34736	36474	42806	38729	39496	9031	0.689538
Human Diseases	Neurodegenerative Disease	ko05014	Amyotrophic lateral sclerosis (ALS)	10454	24797	6971	36816	22928	28556	23135	24601	31487	27974	26829	9971	0.691678
-	-	-	Secretion system	406293	1026198	358097	1616780	995716	1247713	1023188	1099380	1293267	1209463	1194005	414009	0.691893
-	-	-	Bacterial motility proteins	383556	1185460	256835	1989459	1108670	1517346	1220614	1344047	1521250	1425485	1460458	272135	0.69502
-	-	-	Others	242367	425750	251332	498070	465179	389766	355344	339275	441786	408603	370696	227107	0.695177
Environmental Information Processing	Signal Transduction	ko02020	Two-component system	494552	1407486	409759	2251084	1271868	1720789	1408062	1520214	1749549	1618107	1656719	445215	0.697246
-	-	-	Other ion-coupled transporters	275290	738591	321443	1154682	626890	884891	725797	783220	873277	820768	848478	334098	0.697544
-	-	-	Function unknown	388114	1058986	383471	1621610	937869	1248636	1022358	1100114	1255870	1178956	1194035	441145	0.701319
Metabolism	Carbohydrate Metabolism	ko00650	Butanoate metabolism	267692	599778	212130	890126	595131	687765	579150	603719	732783	658533	655068	307471	0.704678
Cellular Processes	Cell Motility	ko02030	Bacterial chemotaxis	138354	470083	108653	789324	393975	600101	484043	532759	594335	551535	579488	70566	0.707765
Environmental Information Processing	Membrane Transport	ko03070	Bacterial secretion system	177115	446781	175576	682326	409249	529669	433621	465757	551332	512001	505995	179251	0.707856
Metabolism	Carbohydrate Metabolism	ko00562	Inositol phosphate metabolism	47669	109383	34343	163476	95607	126298	107160	110648	130166	121813	121076	40676	0.710529
Organismal Systems	Nervous System	ko04724	Glutamatergic synapse	21879	66072	27242	107527	47866	82534	67390	72913	79901	74430	79049	17364	0.712112
-	-	-	Protein kinases	100411	243040	84528	380635	230340	290463	243924	255789	296903	279257	279710	98955	0.712161
Genetic Information Processing	Folding, Sorting and Degradation	ko03060	Protein export	140031	238766	163878	309373	273009	241500	215561	211164	259284	247895	230802	128832	0.715193
Metabolism	Biosynthesis Of Other Secondary Metabolites	ko00950	Isoquinoline alkaloid biosynthesis	14300	32748	15579	36286	33732	29095	25045	24876	31961	28145	26903	14582	0.71784
-	-	-	Cytochrome P450	163	228	82	54	20	61	33	18	41	80	2	683	0.7215
-	-	-	Amino acid metabolism	54732	104336	58692	128284	113924	98970	91146	86888	108443	100110	95438	43192	0.722955
Metabolism	Glycan Biosynthesis and Metabolism	ko00550	Peptidoglycan biosynthesis	165770	298987	214720	382446	331740	298114	266990	261882	319355	304999	285044	168386	0.722957
-	-	-	1,1,1-Trichloro-2,2-bis(4-chlorophenyl)ethane (DDT) degradation	170	1510	301	116	413	89	63	51	177	157	74	1400	0.723227
Metabolism	Xenobiotics Biodegradation and Metabolism	ko00643	Styrene degradation	24192	52213	12715	72866	51038	56760	48264	49400	62908	56809	53511	22302	0.724194
Human Diseases	Cancer: Specific Types	ko05211	Renal cell carcinoma	5427	13468	4525	18167	11349	13921	11719	12336	14574	13959	13507	6174	0.724581
-	-	-	Metabolism of cofactors and vitamins	45111	117825	36237	180212	112422	139049	114121	122311	143650	132371	133126	43694	0.72632
Genetic Information Processing	Replication and Repair	ko03420	Nucleotide excision repair	86440	157107	104095	200739	165952	156434	139380	136527	165177	156950	148813	78707	0.731304
Metabolism	Glycan Biosynthesis and Metabolism	ko00540	Lipopolysaccharide biosynthesis	75772	254212	69786	374653	217677	287437	233085	256173	283656	266172	277119	84184	0.735719
Cellular Processes	Transport and Catabolism	ko04146	Peroxisome	68563	171407	56739	253493	160494	194850	162262	171583	202579	184756	186979	72348	0.737812
Genetic Information Processing	Translation	ko03008	Ribosome biogenesis in eukaryotes	13120	34495	14953	53890	33131	41380	34189	36605	41204	40100	39674	14815	0.737889
Metabolism	Energy Metabolism	ko00910	Nitrogen metabolism	181838	480838	191795	738067	429910	567765	471781	501500	581243	529460	544968	176207	0.744727
-	-	-	Glycan biosynthesis and metabolism	13654	35130	11018	53654	39196	41344	34010	36779	44015	41556	39962	13913	0.746615
Metabolism	Metabolism Of Other Amino Acids	ko00471	D-Glutamine and D-glutamate metabolism	31973	58386	40605	73052	65156	57046	50766	49967	60973	57591	54783	39528	0.769387
-	-	-	Lipopolysaccharide biosynthesis proteins	95573	287791	94656	411224	259594	315987	260617	281198	317108	299661	305017	110098	0.769951
-	-	-	Cytoskeleton proteins	60722	110355	91928	145478	118359	114720	101219	99791	126193	115515	109065	63813	0.771832
Human Diseases	Cancer: Specific Types	ko05219	Bladder cancer	1949	769	827	117	3231	202	774	63	2010	1523	138	1546	0.774701
Metabolism	Carbohydrate Metabolism	ko00630	Glyoxylate and dicarboxylate metabolism	192573	462023	167704	704452	474389	543194	451401	478779	584342	517054	521265	171956	0.777424
Human Diseases	Infectious Disease: Parasitic	ko05140	Leishmaniasis	0	32	3	0	0	0	22	0	0	2	0	0	0.77968
Environmental Information Processing	Signal Transduction	ko04370	VEGF signaling pathway	0	32	3	0	0	0	22	0	0	2	0	0	0.77968
-	-	-	Other transporters	54989	137964	71881	197836	126537	153229	128755	135275	154477	150425	147255	69592	0.779785
Human Diseases	Immune Disease	ko05322	Systemic lupus erythematosus	108	138	177	3	86	12	74	0	34	46	2	280	0.781249
Metabolism	Metabolism Of Other Amino Acids	ko00460	Cyanoamino acid metabolism	59078	112373	73264	145902	118404	113695	101560	99323	124196	114406	108318	46553	0.788256
Genetic Information Processing	Replication and Repair	ko03430	Mismatch repair	165007	318135	209184	416946	342751	324671	284442	284893	342032	323764	311112	153026	0.788291
Genetic Information Processing	Folding, Sorting and Degradation	ko04122	Sulfur relay system	89340	226545	78809	341771	214438	263323	216812	231699	261775	245613	252364	87110	0.78964
Cellular Processes	Cell Motility	ko02040	Flagellar assembly	165354	446205	99553	736594	451242	563364	454849	497224	570943	527373	539184	70776	0.79605
Metabolism	Amino Acid Metabolism	ko00290	Valine, leucine and isoleucine biosynthesis	195999	346996	197059	454778	411385	355707	313776	309887	382309	358097	339569	173557	0.797001
Metabolism	Lipid Metabolism	ko00061	Fatty acid biosynthesis	138032	261206	129242	329380	302625	255719	227034	223461	277350	256767	244476	124997	0.803617
Environmental Information Processing	Signal Transduction	ko04011	MAPK signaling pathway - yeast	8553	24586	12532	36110	21796	27667	22932	24375	29784	26246	26448	9083	0.807308
Metabolism	Carbohydrate Metabolism	ko00010	Glycolysis / Gluconeogenesis	278644	492280	307977	639147	534678	499171	445577	435319	537534	502572	477509	247855	0.807361
Genetic Information Processing	Replication and Repair	ko03030	DNA replication	135157	262676	175498	344322	275255	268334	233910	235436	282098	266629	256888	129452	0.808287
-	-	-	Amino acid related enzymes	328242	610805	401961	800213	670176	623772	551014	546265	661993	627695	597167	321685	0.809349
-	-	-	Lipid metabolism	28714	53741	34671	73018	55655	57706	51071	50130	62787	60680	54645	35598	0.810678
Metabolism	Metabolism Of Terpenoids and Polyketides	ko00253	Tetracycline biosynthesis	36340	70790	36208	91270	84497	70760	61061	61870	76646	70615	67692	35650	0.813869
Genetic Information Processing	Replication and Repair	ko03440	Homologous recombination	185386	357993	244869	470547	385565	366336	320956	322283	384725	366947	351465	191703	0.815713
Metabolism	Amino Acid Metabolism	ko00270	Cysteine and methionine metabolism	208020	389933	247666	510567	421099	396862	350307	346681	422619	401643	379880	193844	0.821681
-	-	-	Chaperones and folding catalysts	225998	578177	272232	827627	541530	638982	535373	565094	654585	618763	613724	250595	0.822218
-	-	-	Cellular antigens	21122	43115	14745	54289	51178	41838	35844	37102	48124	43407	40120	9828	0.822458
Metabolism	Metabolism Of Other Amino Acids	ko00430	Taurine and hypotaurine metabolism	34077	56100	32843	73167	68150	57242	51003	50095	64538	59469	54212	30750	0.823219
-	-	-	Transcription factors	353347	765712	424142	1145982	723037	885951	759026	776406	915591	854620	844281	347032	0.825579
-	-	-	DNA replication proteins	228597	451933	313959	597849	462675	466164	406085	409062	487933	463479	445625	219501	0.825877
-	-	-	Energy metabolism	212100	551034	244231	811333	529038	624073	523943	552627	643564	587405	601033	214658	0.828115
Metabolism	Amino Acid Metabolism	ko00330	Arginine and proline metabolism	311100	743391	339397	1101524	681939	852023	713245	747631	868319	804331	814130	282401	0.830114
Metabolism	Biosynthesis Of Other Secondary Metabolites	ko00331	Clavulanic acid biosynthesis	71	21	12	0	10	12	66	11	16	23	0	28	0.83371
-	-	-	Carbohydrate metabolism	29326	57749	38411	73218	43775	57268	52417	49453	59107	54621	54053	19026	0.83794
Human Diseases	Infectious Disease: Bacterial	ko05120	Epithelial cell signaling in Helicobacter pylori infection	10020	31697	19865	53749	28078	41035	33612	36417	40466	37203	39530	7269	0.840707
Metabolism	Xenobiotics Biodegradation and Metabolism	ko00624	Polycyclic aromatic hydrocarbon degradation	35179	43499	38279	40030	59631	32896	34993	27071	49445	39507	28857	61440	0.841143
Metabolism	Metabolism Of Terpenoids and Polyketides	ko01053	Biosynthesis of siderophore group nonribosomal peptides	11231	4676	7882	1198	17966	1333	4437	829	5794	6177	752	21323	0.843004
Metabolism	Amino Acid Metabolism	ko00350	Tyrosine metabolism	111907	223592	108317	292992	224136	229254	198651	199129	250981	229279	215334	136441	0.849259
-	-	-	Ribosome Biogenesis	288689	669652	372567	973112	641995	750737	634716	663111	765329	730398	720080	323672	0.851579
Metabolism	Metabolism Of Cofactors and Vitamins	ko00130	Ubiquinone and other terpenoid-quinone biosynthesis	83462	179507	62118	253254	197485	195138	166022	172442	207465	196440	188484	79107	0.858466
Metabolism	Metabolism Of Cofactors and Vitamins	ko00740	Riboflavin metabolism	63472	130784	63601	181205	132664	141255	121429	123385	149220	140940	133326	68493	0.862362
-	-	-	Glycosyltransferases	87401	160827	87859	200222	174168	157395	139867	137453	167537	161468	149672	88812	0.866156
-	-	-	Lipid biosynthesis proteins	201915	443013	175125	618183	454620	477749	408079	418694	499954	461897	456652	210195	0.86629
Metabolism	Amino Acid Metabolism	ko00260	Glycine, serine and threonine metabolism	234179	517645	234918	741603	503698	575632	487524	504882	601005	549289	548614	218586	0.866382
-	-	-	Protein folding and associated processing	198298	461458	192130	665366	465139	513653	431168	453488	538013	491731	496678	177553	0.871136
Metabolism	Energy Metabolism	ko00190	Oxidative phosphorylation	346953	676776	327928	854196	750735	664962	585519	582212	726888	672460	639572	308473	0.871489
Cellular Processes	Cell Growth and Death	ko04112	Cell cycle - Caulobacter	120087	225665	138792	290299	245285	226673	198668	197976	258385	227791	217981	112783	0.871582
Metabolism	Lipid Metabolism	ko00564	Glycerophospholipid metabolism	127953	288117	148475	415960	278077	321818	272877	282884	330538	309875	308117	128300	0.874178
Metabolism	Metabolism Of Cofactors and Vitamins	ko00790	Folate biosynthesis	110847	250081	109599	343941	246990	265770	225516	233664	277654	258998	253789	119741	0.877368
Metabolism	Metabolism Of Other Amino Acids	ko00440	Phosphonate and phosphinate metabolism	12918	27504	14263	36527	26816	28372	24287	24928	31693	28777	26995	13856	0.880626
Metabolism	Carbohydrate Metabolism	ko00620	Pyruvate metabolism	292622	615999	292077	889154	634825	687580	584880	603978	721218	666672	659015	277345	0.88742
Metabolism	Carbohydrate Metabolism	ko00020	Citrate cycle (TCA cycle)	205610	366627	174269	474826	432180	369106	328054	323366	403951	376908	354994	185545	0.89012
Metabolism	Carbohydrate Metabolism	ko00053	Ascorbate and aldarate metabolism	37921	75243	37044	92379	75900	72193	64504	63337	84916	76425	67853	42272	0.897898
Human Diseases	Cardiovascular Disease	ko05410	Hypertrophic cardiomyopathy (HCM)	736	220	218	18	874	205	182	7	986	677	6	246	0.898981
Metabolism	Lipid Metabolism	ko00561	Glycerolipid metabolism	86818	179102	103802	254601	167781	197286	171413	173254	203212	189760	188801	86149	0.901825
Metabolism	Energy Metabolism	ko00920	Sulfur metabolism	77448	162344	76906	218453	163817	169212	145974	147956	180812	169509	161848	82090	0.904247
Human Diseases	Endocrine and Metabolic Disease	ko04930	Type II diabetes mellitus	9840	24285	12980	36032	21390	27878	23342	24500	28233	26642	26686	6772	0.904711
-	-	-	Ubiquitin system	6639	13183	3475	18037	12123	14088	12010	12209	12802	12602	13309	6328	0.907877
-	-	-	General function prediction only	898217	2060296	1017824	2877040	2009441	2224608	1896890	1955850	2292553	2137969	2132529	928412	0.909853
Environmental Information Processing	Membrane Transport	ko02010	ABC transporters	903775	1623370	898594	2528907	1933649	1946375	1697052	1712538	2093859	1913427	1886054	746885	0.914779
Metabolism	Amino Acid Metabolism	ko00360	Phenylalanine metabolism	92365	182113	66615	238123	206038	186725	161848	161954	214261	190129	175326	89790	0.914862
-	-	-	DNA repair and recombination proteins	623988	1232070	754189	1649513	1290005	1282949	1117588	1125559	1347490	1280457	1225474	612646	0.915452
-	-	-	Signal transduction mechanisms	111050	238110	128697	344906	254193	266197	229573	234328	279824	264682	255899	106544	0.919122
Metabolism	Metabolism Of Terpenoids and Polyketides	ko00900	Terpenoid backbone biosynthesis	133959	254422	160127	345587	271865	268654	235634	235240	285450	265923	256679	134932	0.930434
Metabolism	Metabolism Of Cofactors and Vitamins	ko00785	Lipoic acid metabolism	17175	29704	12713	36679	32460	28555	25538	24918	31536	29780	27512	15724	0.933136
Human Diseases	Cancer: Specific Types	ko05215	Prostate cancer	4828	13644	10451	18087	12706	14048	12140	12360	14049	14168	13432	6535	0.934925
Human Diseases	Cancer: Overview	ko05200	Pathways in cancer	13332	28930	15913	36381	28449	28580	24488	24833	33412	29584	27373	13938	0.941097
-	-	-	Replication, recombination and repair proteins	174627	383515	214385	542578	389862	419808	359894	369053	434393	405295	403384	181559	0.944383
Metabolism	Metabolism Of Terpenoids and Polyketides	ko01056	Biosynthesis of type II polyketide backbone	401	0	39	23	5	37	502	3	0	20	0	24	0.945177
Organismal Systems	Excretory System	ko04964	Proximal tubule bicarbonate reclamation	9846	15024	7457	18558	20062	14819	13574	12687	15754	15081	14315	15211	0.945735
Genetic Information Processing	Replication and Repair	ko03410	Base excision repair	115171	219195	121827	290979	223382	227276	199699	197659	239976	227530	214496	104380	0.946476
Cellular Processes	Cell Growth and Death	ko04210	Apoptosis	3604	2030	2166	183	6357	689	852	181	5297	2313	534	5306	0.946626
Metabolism	Xenobiotics Biodegradation and Metabolism	ko00623	Toluene degradation	48421	74176	33412	93090	101732	73793	66451	63941	88531	81168	69038	60171	0.947344
Genetic Information Processing	Folding, Sorting and Degradation	ko03018	RNA degradation	104621	220419	128901	289759	218396	225046	194739	197789	238060	225159	215372	102151	0.947643
Metabolism	Metabolism Of Cofactors and Vitamins	ko00860	Porphyrin and chlorophyll metabolism	224291	454155	239360	617206	496823	478492	415606	418856	521737	472236	461582	188682	0.948269
Metabolism	Metabolism Of Cofactors and Vitamins	ko00750	Vitamin B6 metabolism	46134	91833	52510	126632	102098	98601	85353	86503	102587	96723	94327	46467	0.949782
Organismal Systems	Endocrine System	ko04914	Progesterone-mediated oocyte maturation	4826	13590	10107	18085	12706	14041	12097	12356	14049	14144	13432	6518	0.954448
Organismal Systems	Immune System	ko04612	Antigen processing and presentation	4826	13590	10107	18085	12706	14041	12097	12356	14049	14144	13432	6518	0.954448
Organismal Systems	Immune System	ko04621	NOD-like receptor signaling pathway	5138	13626	10246	18113	12838	14048	12121	12390	14049	14152	13432	7223	0.9597
-	-	-	Chromosome	319194	679723	407596	941481	688970	730556	626636	643126	770546	726431	699547	334714	0.96145
Organismal Systems	Endocrine System	ko04920	Adipocytokine signaling pathway	24664	41593	19381	55013	48337	42893	38588	37292	47689	43142	41352	21923	0.963312
Metabolism	Metabolism Of Cofactors and Vitamins	ko00760	Nicotinate and nicotinamide metabolism	102775	204715	123474	272316	213354	212145	185751	186004	225730	211819	202471	108350	0.963651
Environmental Information Processing	Membrane Transport	ko02060	Phosphotransferase system (PTS)	41235	78703	138748	127754	52649	97683	93331	86948	96296	96166	93789	65543	0.963721
Metabolism	Xenobiotics Biodegradation and Metabolism	ko00361	Chlorocyclohexane and chlorobenzene degradation	23863	33338	11671	38450	52967	31748	28266	26228	43007	36483	28009	31638	0.966858
Metabolism	Amino Acid Metabolism	ko00250	Alanine, aspartate and glutamate metabolism	230837	467964	288476	634911	474703	494014	432865	433038	521029	485948	471279	228788	0.968393
Metabolism	Biosynthesis Of Other Secondary Metabolites	ko00232	Caffeine metabolism	394	392	257	130	59	285	328	47	239	224	20	684	0.971274
Environmental Information Processing	Signal Transduction	ko04070	Phosphatidylinositol signaling system	24944	52835	26738	72470	56804	55932	48230	49194	59738	55313	54271	24845	0.973527
Metabolism	Metabolism Of Cofactors and Vitamins	ko00670	One carbon pool by folate	124651	268033	163543	361498	258797	280710	242232	247247	293411	274495	268539	123031	0.974987
Metabolism	Metabolism Of Cofactors and Vitamins	ko00780	Biotin metabolism	33083	70772	40734	90611	73006	70563	62204	61959	73704	71618	67493	40190	0.979581
Metabolism	Nucleotide Metabolism	ko00230	Purine metabolism	509777	1016886	609286	1395276	1038764	1085310	938572	951744	1138569	1070401	1036687	494236	0.980113
-	-	-	Transporters	1478310	2536242	1722279	3782531	2904314	2920522	2612766	2562635	3159397	2908071	2825395	1213144	0.981764
Metabolism	Energy Metabolism	ko00720	Carbon fixation pathways in prokaryotes	285249	568559	278670	762304	624851	589873	513552	519386	628831	578549	569028	288456	0.983742
-	-	-	Translation proteins	197439	430197	243955	596246	443435	461136	393829	406229	472485	448881	442325	201538	0.987314
Organismal Systems	Environmental Adaptation	ko04626	Plant-pathogen interaction	34889	74913	40206	108298	81047	83829	71336	73683	87482	82083	80273	28142	0.998355
Genetic Information Processing	Translation	ko03013	RNA transport	24573	61040	35215	90147	58167	69377	57623	61235	66032	63912	66476	23139	0.998879

## Sheet: Supplementary Table S5 
Supplementary Table S5 Predicted the functional pathways by Tax4Fun (Sequence by primers 515F-806R)
Pathway level1	Pathway level2	Pathway level3	Description	p16_positive1	p16_positive2	p16_positive3	p16_positive4	p16_positive5	p16_positive6	p16_negative1	p16_negative2	p16_negative3	p16_negative4	p16_negative5	p16_negative6	p-value
Human Diseases	Cancer: overview	ko05204	Chemical carcinogenesis	0.000779472	0.000770962	0.000822877	0.000788095	0.000804501	0.000765014	0.000844082	0.000775307	0.000790728	0.000776687	0.000776786	0.00115431	0.32166
Human Diseases	Cancer: overview	ko05200	Pathways in cancer	0.000356732	0.000357793	0.000354328	0.000356783	0.00031777	0.000373327	0.000382272	0.00035799	0.000357364	0.000358064	0.000357303	0.000423902	0.163623
Human Diseases	Cancer: overview	ko05202	Transcriptional misregulation in cancer	1.87e-06	1.86e-06	2.1e-06	2.2e-06	2.55e-06	8.15e-07	3.57e-06	1.83e-06	2.61e-06	1.87e-06	1.89e-06	3.16e-07	0.824808
Human Diseases	Cancer: overview	ko05203	Viral carcinogenesis	0.000274951	0.000275139	0.000262845	0.000272529	0.000218433	0.000196064	0.000277104	0.000274357	0.000271996	0.000275291	0.000276002	0.000124466	0.996634
Human Diseases	Cancer: specific types	ko05219	Bladder cancer	0.00012272	0.00012338	0.000115396	0.000121511	0.000108936	7.52e-05	9.38e-05	0.000121907	0.000123034	0.000122499	0.00012322	2.85e-05	0.611177
Human Diseases	Cancer: specific types	ko05220	Chronic myeloid leukemia	2.31e-06	2.26e-06	2.54e-06	2.36e-06	3.24e-06	2.35e-06	2.86e-06	2.29e-06	2.33e-06	2.27e-06	2.28e-06	2.5e-06	0.620685
Human Diseases	Cancer: specific types	ko05210	Colorectal cancer	2.37e-06	1.92e-06	8e-06	3.29e-06	2.23e-05	8.54e-06	3.5e-06	2.32e-06	4.36e-06	1.86e-06	1.99e-06	8.06e-06	0.244413
Human Diseases	Cancer: specific types	ko05215	Prostate cancer	0.00013833	0.000138977	0.000131206	0.000136794	7.86e-05	0.000114192	0.00014907	0.000138664	0.000136671	0.000139592	0.000139386	0.00016987	0.0667872
Human Diseases	Cancer: specific types	ko05211	Renal cell carcinoma	0.000210909	0.000211851	0.000209663	0.000211487	0.000207333	0.000243275	0.000223937	0.000211953	0.000210898	0.000211572	0.000210875	0.000240652	0.736873
Human Diseases	Cancer: specific types	ko05222	Small cell lung cancer	5.18e-06	4.7e-06	1.09e-05	6.14e-06	2.86e-05	1.35e-05	6.41e-06	5.09e-06	7.47e-06	4.63e-06	4.76e-06	1.09e-05	0.223567
Metabolism	Amino acid metabolism	ko00250	Alanine, aspartate and glutamate metabolism	0.0103717	0.0103646	0.0104574	0.0104362	0.0108757	0.0124032	0.0103841	0.0104046	0.0103463	0.0103849	0.0103526	0.0131554	0.972762
Metabolism	Amino acid metabolism	ko00330	Arginine and proline metabolism	0.0215808	0.0215552	0.0210794	0.021362	0.0185369	0.018619	0.0222499	0.0215082	0.0216022	0.0215732	0.0215902	0.0208776	0.105334
Metabolism	Amino acid metabolism	ko00270	Cysteine and methionine metabolism	0.00963559	0.0096746	0.00999821	0.00970465	0.0109516	0.0117118	0.00985777	0.00968202	0.00970292	0.00964852	0.00963014	0.0122788	0.797863
Metabolism	Amino acid metabolism	ko00260	Glycine, serine and threonine metabolism	0.015123	0.0150483	0.0151989	0.0150716	0.0158261	0.0143458	0.0154328	0.0150827	0.0154129	0.0150662	0.015074	0.015684	0.406648
Metabolism	Amino acid metabolism	ko00340	Histidine metabolism	0.00691137	0.00690197	0.00740956	0.00708275	0.00854702	0.00877212	0.0076802	0.00692848	0.00696753	0.00689014	0.00687422	0.0108118	0.905632
Metabolism	Amino acid metabolism	ko00300	Lysine biosynthesis	0.00714896	0.00714417	0.00739835	0.00723294	0.00979941	0.0110232	0.00742368	0.00720066	0.00718623	0.00714322	0.0071055	0.0108955	0.625636
Metabolism	Amino acid metabolism	ko00310	Lysine degradation	0.00512985	0.0051204	0.00527892	0.00519032	0.00494881	0.00588822	0.00553084	0.00513844	0.00514551	0.00513507	0.00512029	0.00803102	0.409186
Metabolism	Amino acid metabolism	ko00360	Phenylalanine metabolism	0.00541737	0.00539348	0.00543791	0.00542385	0.00575822	0.00684379	0.00563261	0.00540384	0.00555944	0.00541474	0.00539117	0.00972889	0.538031
Metabolism	Amino acid metabolism	ko00400	Phenylalanine, tyrosine and tryptophan biosynthesis	0.0101684	0.010173	0.0103773	0.010278	0.00990571	0.0110327	0.0103465	0.0101714	0.0101746	0.0101706	0.0101613	0.0140255	0.447245
Metabolism	Amino acid metabolism	ko00380	Tryptophan metabolism	0.00241926	0.00240953	0.0025288	0.00244457	0.00241295	0.00267252	0.00266247	0.00242052	0.00249313	0.00241773	0.0024126	0.00387558	0.354556
Metabolism	Amino acid metabolism	ko00350	Tyrosine metabolism	0.00583309	0.00582	0.00573681	0.00582112	0.0062225	0.00613251	0.00578814	0.00582505	0.00583028	0.00581947	0.00581511	0.00628462	0.769926
Metabolism	Amino acid metabolism	ko00290	Valine, leucine and isoleucine biosynthesis	0.00513144	0.00512291	0.0052242	0.00515563	0.00466444	0.00495761	0.00508151	0.00511737	0.00517118	0.00513004	0.00513055	0.00659679	0.23384
Metabolism	Amino acid metabolism	ko00280	Valine, leucine and isoleucine degradation	0.00542414	0.00538354	0.00570963	0.00553945	0.0067626	0.00759659	0.00639931	0.00542198	0.00552665	0.005393	0.00536815	0.0106232	0.685556
Metabolism	Biosynthesis of other secondary metabolites	ko00965	Betalain biosynthesis	1.31e-05	1.29e-05	1.27e-05	1.41e-05	1.59e-05	7.93e-06	1.6e-05	1.29e-05	1.35e-05	1.3e-05	1.31e-05	8.1e-06	0.984049
Metabolism	Biosynthesis of other secondary metabolites	ko00232	Caffeine metabolism	0.000141738	0.000139766	0.000142365	0.000139379	0.0001356	0.000146931	0.00016037	0.000140839	0.000148187	0.000141239	0.000140899	0.000221527	0.199113
Metabolism	Biosynthesis of other secondary metabolites	ko00331	Clavulanic acid biosynthesis	2.44e-05	2.44e-05	2.11e-05	2.34e-05	7.59e-06	1.04e-05	3.1e-05	2.4e-05	2.43e-05	2.46e-05	2.46e-05	1.63e-05	0.15402
Metabolism	Biosynthesis of other secondary metabolites	ko00944	Flavone and flavonol biosynthesis	2.75e-05	2.75e-05	2.75e-05	2.72e-05	2.08e-05	2.09e-05	2.47e-05	2.74e-05	2.68e-05	2.76e-05	2.77e-05	1.35e-05	0.824044
Metabolism	Biosynthesis of other secondary metabolites	ko00941	Flavonoid biosynthesis	5.84e-06	6.45e-06	6.69e-06	7.09e-06	1.82e-05	3.29e-05	6.93e-06	6.19e-06	5.66e-06	5.94e-06	5.71e-06	4.73e-05	0.98996
Metabolism	Biosynthesis of other secondary metabolites	ko00901	Indole alkaloid biosynthesis	6.68e-05	6.65e-05	5.8e-05	6.55e-05	2.57e-05	1.42e-05	8.33e-05	6.57e-05	6.6e-05	6.69e-05	6.73e-05	1.36e-05	0.437206
Metabolism	Biosynthesis of other secondary metabolites	ko00943	Isoflavonoid biosynthesis	3.32e-06	4.81e-06	8.6e-06	4.17e-06	3.32e-05	1.78e-05	4.57e-06	3.92e-06	8.51e-06	3.3e-06	3.45e-06	2.97e-06	0.151056
Metabolism	Biosynthesis of other secondary metabolites	ko00950	Isoquinoline alkaloid biosynthesis	0.000252122	0.000250884	0.000246973	0.000252878	0.000275684	0.000353827	0.00025493	0.000252099	0.00025349	0.000252928	0.000251241	0.000441321	0.737757
Metabolism	Biosynthesis of other secondary metabolites	ko00524	Neomycin, kanamycin and gentamicin biosynthesis	0.000204376	0.000207656	0.000209546	0.000205519	0.000305734	0.000245842	0.000198235	0.000206921	0.000204448	0.000203756	0.000204446	8.33e-05	0.105356
Metabolism	Biosynthesis of other secondary metabolites	ko00401	Novobiocin biosynthesis	0.000602094	0.00060047	0.000662705	0.000623162	0.000812463	0.000884533	0.000683073	0.000605876	0.000618778	0.000600387	0.000598248	0.00106793	0.984014
Metabolism	Biosynthesis of other secondary metabolites	ko00311	Penicillin and cephalosporin biosynthesis	0.00138347	0.00138254	0.00148494	0.00143059	0.00153457	0.00142136	0.00178058	0.00138815	0.00141453	0.00138189	0.00138088	0.00171895	0.393811
Metabolism	Biosynthesis of other secondary metabolites	ko00940	Phenylpropanoid biosynthesis	0.00085145	0.000862312	0.000964614	0.000865955	0.000981639	0.000752047	0.000978968	0.000857289	0.000869209	0.000852253	0.00085672	0.000637982	0.523123
Metabolism	Biosynthesis of other secondary metabolites	ko00945	Stilbenoid, diarylheptanoid and gingerol biosynthesis	0.000212005	0.000212576	0.000231115	0.000218028	0.000284053	0.000320461	0.000245738	0.000212641	0.000216984	0.000211732	0.000210783	0.000454347	0.783168
Metabolism	Biosynthesis of other secondary metabolites	ko00521	Streptomycin biosynthesis	0.00198493	0.00198323	0.00205595	0.00200043	0.00244312	0.0017842	0.00203104	0.00198498	0.0019914	0.00197364	0.00198152	0.00114328	0.280015
Metabolism	Biosynthesis of other secondary metabolites	ko00960	Tropane, piperidine and pyridine alkaloid biosynthesis	0.00126099	0.00125688	0.00127687	0.00127612	0.00138519	0.00116986	0.00127872	0.00125683	0.00127394	0.00125422	0.00125669	0.00126799	0.830006
Metabolism	Carbohydrate metabolism	ko00520	Amino sugar and nucleotide sugar metabolism	0.0155748	0.0156591	0.0157126	0.0157002	0.0181519	0.0175779	0.0146979	0.015648	0.0154452	0.0155795	0.0155759	0.0136479	0.0465762
Metabolism	Carbohydrate metabolism	ko00053	Ascorbate and aldarate metabolism	0.00442111	0.00441276	0.00426835	0.00435892	0.00355411	0.00367418	0.00410984	0.00440293	0.00438632	0.00442291	0.0044291	0.00424437	0.226797
Metabolism	Carbohydrate metabolism	ko00650	Butanoate metabolism	0.00826265	0.00823954	0.00833888	0.00830324	0.00871718	0.00867978	0.0083477	0.00824695	0.00831055	0.00824133	0.00824042	0.00966384	0.739105
Metabolism	Carbohydrate metabolism	ko00660	C5-Branched dibasic acid metabolism	0.00176728	0.00176587	0.00176715	0.00179224	0.00160595	0.00149686	0.00164386	0.00175992	0.00177695	0.00176442	0.00176745	0.00170198	0.50967
Metabolism	Carbohydrate metabolism	ko00020	Citrate cycle (TCA cycle)	0.00598375	0.00597618	0.00603838	0.00601971	0.00543351	0.00575133	0.00590414	0.00598372	0.00600549	0.0059835	0.00598065	0.00692173	0.188191
Metabolism	Carbohydrate metabolism	ko00051	Fructose and mannose metabolism	0.0141199	0.0141368	0.0137534	0.0140814	0.0147939	0.0134227	0.012895	0.0141203	0.0139884	0.0141016	0.0141177	0.00957942	0.255315
Metabolism	Carbohydrate metabolism	ko00052	Galactose metabolism	0.00631656	0.00636758	0.00629585	0.00631682	0.00849364	0.00773619	0.00514624	0.0063578	0.006227	0.00632156	0.00631748	0.00394101	0.0576813
Metabolism	Carbohydrate metabolism	ko00010	Glycolysis / Gluconeogenesis	0.00954495	0.00960166	0.00951362	0.00956188	0.0117578	0.012792	0.00874459	0.00961152	0.0094859	0.00956534	0.00953654	0.00999188	0.142946
Metabolism	Carbohydrate metabolism	ko00630	Glyoxylate and dicarboxylate metabolism	0.0127853	0.0127364	0.0126918	0.0127346	0.0110049	0.0105489	0.0127212	0.0127204	0.0128908	0.012764	0.0127833	0.0125389	0.151352
Metabolism	Carbohydrate metabolism	ko00562	Inositol phosphate metabolism	0.00214963	0.00215933	0.00222066	0.00219528	0.00319887	0.00253219	0.00215013	0.00215724	0.00219053	0.00212658	0.00213283	0.00189537	0.114595
Metabolism	Carbohydrate metabolism	ko00040	Pentose and glucuronate interconversions	0.00915026	0.00913835	0.00858844	0.0089541	0.00699777	0.00510193	0.00757941	0.00909128	0.0090623	0.0091381	0.00917974	0.00308236	0.913293
Metabolism	Carbohydrate metabolism	ko00030	Pentose phosphate pathway	0.0108414	0.0108481	0.0105624	0.0107787	0.0109299	0.0108998	0.0102693	0.0108419	0.0107911	0.0108492	0.0108457	0.00933812	0.234947
Metabolism	Carbohydrate metabolism	ko00640	Propanoate metabolism	0.00681665	0.00681734	0.00668931	0.00678078	0.00552508	0.00596339	0.00659741	0.00678997	0.00681776	0.00682914	0.0068296	0.00748778	0.104639
Metabolism	Carbohydrate metabolism	ko00620	Pyruvate metabolism	0.013641	0.0136241	0.0134352	0.0135971	0.0130503	0.0135587	0.0133079	0.013632	0.0136359	0.0136382	0.0136328	0.0138742	0.27585
Metabolism	Carbohydrate metabolism	ko00500	Starch and sucrose metabolism	0.0203688	0.0204778	0.0198658	0.0202453	0.0179901	0.0139917	0.019978	0.02035	0.0201746	0.0204165	0.020489	0.00788887	0.798243
Human Diseases	Cardiovascular disease	ko05412	Arrhythmogenic right ventricular cardiomyopathy (ARVC)	1.53e-06	1.53e-06	1.28e-06	1.46e-06	1.88e-07	1.05e-07	1.94e-06	1.51e-06	1.48e-06	1.54e-06	1.55e-06	2.15e-08	0.424047
Human Diseases	Cardiovascular disease	ko05414	Dilated cardiomyopathy (DCM)	1.53e-06	1.53e-06	1.28e-06	1.46e-06	1.88e-07	1.05e-07	1.94e-06	1.51e-06	1.48e-06	1.54e-06	1.55e-06	2.15e-08	0.424047
Human Diseases	Cardiovascular disease	ko05410	Hypertrophic cardiomyopathy (HCM)	7.65e-06	7.77e-06	2.48e-05	1.07e-05	4.18e-05	1.9e-05	2.66e-05	9.13e-06	1.03e-05	7.17e-06	7.42e-06	1.11e-05	0.306214
Human Diseases	Cardiovascular disease	ko05416	Viral myocarditis	2.37e-06	1.92e-06	8e-06	3.29e-06	2.23e-05	8.54e-06	3.5e-06	2.32e-06	4.36e-06	1.86e-06	1.99e-06	8.06e-06	0.244413
Cellular Processes	Cell growth and death	ko04210	Apoptosis	0.000271316	0.00026872	0.000294959	0.000267927	0.000226749	0.000465048	0.000317223	0.000273077	0.000286902	0.000275255	0.0002712	0.000843578	0.44716
Cellular Processes	Cell growth and death	ko04112	Cell cycle - Caulobacter	0.0136611	0.0136259	0.0141829	0.0138002	0.0143057	0.0131759	0.0149013	0.0136455	0.0136253	0.0136284	0.0136487	0.0133899	0.959293
Cellular Processes	Cell growth and death	ko04113	Meiosis - yeast	0.000994502	0.000991131	0.00103717	0.000996642	0.00140701	0.000777783	0.00100714	0.000987372	0.000985687	0.000989698	0.000996063	0.000386326	0.304723
Cellular Processes	Cell growth and death	ko04115	p53 signaling pathway	2.41e-06	1.96e-06	9.34e-06	3.59e-06	2.5e-05	9.6e-06	4.53e-06	2.42e-06	4.57e-06	1.87e-06	2.01e-06	9.15e-06	0.248631
Cellular Processes	Cell motility	ko02030	Bacterial chemotaxis	0.0147811	0.0148326	0.0142477	0.0146288	0.00836115	0.00455614	0.0164801	0.0146543	0.0147255	0.0148022	0.0149133	0.00295113	0.67197
Cellular Processes	Cell motility	ko02040	Flagellar assembly	0.0147277	0.0147958	0.0141559	0.0149377	0.00859494	0.00452484	0.0144204	0.0146109	0.0147421	0.0147125	0.0148352	0.00158318	0.855279
Cellular Processes	Cell motility	ko04810	Regulation of actin cytoskeleton	1.53e-06	1.53e-06	1.28e-06	1.46e-06	1.88e-07	1.05e-07	1.94e-06	1.51e-06	1.48e-06	1.54e-06	1.55e-06	2.15e-08	0.424047
Cellular Processes	Cellular community - eukaryotes	ko04510	Focal adhesion	2.92e-05	2.91e-05	2.52e-05	2.8e-05	1.07e-05	9.46e-06	1.92e-05	2.88e-05	2.83e-05	2.93e-05	2.94e-05	6.61e-06	0.761745
Cellular Processes	Cellular community - prokaryotes	ko05111	Biofilm formation - Vibrio cholerae	0.00764725	0.00761296	0.0070009	0.00752202	0.00388934	0.00471807	0.00781955	0.00758383	0.00754789	0.00768532	0.00768662	0.00685201	0.133396
Organismal Systems	Circulatory system	ko04260	Cardiac muscle contraction	8.57e-05	8.44e-05	9.82e-05	8.86e-05	0.000118666	0.000105324	0.000123848	8.66e-05	8.85e-05	8.52e-05	8.51e-05	9.66e-05	0.766053
Organismal Systems	Digestive system	ko04976	Bile secretion	5.2e-05	5.11e-05	6.26e-05	6.08e-05	0.000116751	9.21e-05	6.86e-05	5.21e-05	5.39e-05	5.15e-05	5.13e-05	7.97e-05	0.294454
Organismal Systems	Digestive system	ko04973	Carbohydrate digestion and absorption	0.000561421	0.000564798	0.000530434	0.000553839	0.000388724	0.000404767	0.000471059	0.000560417	0.000542087	0.000563813	0.000565469	0.000331077	0.923087
Organismal Systems	Digestive system	ko04975	Fat digestion and absorption	2.99e-07	2.65e-07	3.01e-07	3.12e-07	6.35e-07	2.41e-07	3.65e-07	2.92e-07	2.61e-07	2.65e-07	2.7e-07	7.33e-08	0.248743
Organismal Systems	Digestive system	ko04971	Gastric acid secretion	7.46e-06	7.33e-06	8.27e-06	8.4e-06	3.06e-05	3.76e-05	1.05e-05	8.11e-06	7.19e-06	7.72e-06	7.26e-06	7.06e-06	0.15606
Organismal Systems	Digestive system	ko04978	Mineral absorption	0.000253423	0.000254443	0.000234741	0.000251592	0.000228806	0.000254844	0.000271217	0.000253078	0.000250275	0.000254169	0.000253612	0.000247654	0.163714
Organismal Systems	Digestive system	ko04972	Pancreatic secretion	1.5e-05	1.48e-05	1.49e-05	1.57e-05	3.43e-05	3.95e-05	2.15e-05	1.56e-05	1.44e-05	1.52e-05	1.48e-05	7.45e-06	0.162269
Organismal Systems	Digestive system	ko04974	Protein digestion and absorption	0.000114506	0.000115917	0.000354656	0.000148248	0.000587226	0.000278975	0.000351641	0.000133714	0.000152614	0.000110256	0.000112957	0.000199761	0.311347
Organismal Systems	Digestive system	ko04970	Salivary secretion	7.46e-06	7.33e-06	8.27e-06	8.4e-06	3.06e-05	3.76e-05	1.05e-05	8.11e-06	7.19e-06	7.72e-06	7.26e-06	7.06e-06	0.15606
Human Diseases	Endocrine and metabolic disease	ko04940	Type I diabetes mellitus	0.000260804	0.000260566	0.000271841	0.000267304	0.000410519	0.000394611	0.000255822	0.000262687	0.000259627	0.000259242	0.000258839	0.000330564	0.234197
Human Diseases	Endocrine and metabolic disease	ko04930	Type II diabetes mellitus	0.000231858	0.000232429	0.000222726	0.000230049	0.000194675	0.000153246	0.000221944	0.000231496	0.000229741	0.000231925	0.000232908	5.05e-05	0.740841
Organismal Systems	Endocrine system	ko04920	Adipocytokine signaling pathway	0.000510738	0.000511294	0.00052464	0.000518686	0.000529826	0.000570449	0.000563819	0.000508801	0.000524588	0.00051058	0.000509357	0.000852686	0.388867
Organismal Systems	Endocrine system	ko04912	GnRH signaling pathway	1.94e-05	1.93e-05	2.2e-05	2.09e-05	2.51e-05	1.13e-05	2.11e-05	1.9e-05	2.24e-05	1.93e-05	1.94e-05	8.53e-06	0.621105
Organismal Systems	Endocrine system	ko04910	Insulin signaling pathway	0.00127551	0.00127884	0.0011526	0.00124819	0.000717339	0.000677767	0.0010721	0.00126517	0.00125189	0.00128117	0.00128525	0.000543502	0.733643
Organismal Systems	Endocrine system	ko04916	Melanogenesis	8.31e-06	8.24e-06	7.79e-06	9.03e-06	8.45e-06	2.24e-06	1.02e-05	8.13e-06	8.33e-06	8.25e-06	8.35e-06	6.6e-07	0.994481
Organismal Systems	Endocrine system	ko03320	PPAR signaling pathway	0.00137579	0.00137265	0.00138298	0.00139191	0.00139752	0.00184893	0.00157267	0.00137566	0.00139474	0.00137996	0.00137084	0.00268958	0.475267
Organismal Systems	Endocrine system	ko04914	Progesterone-mediated oocyte maturation	0.00013833	0.000138977	0.000131206	0.000136794	7.86e-05	0.000114192	0.00014907	0.000138664	0.000136671	0.000139592	0.000139386	0.00016987	0.0667872
Organismal Systems	Endocrine system	ko04614	Renin-angiotensin system	3.63e-05	3.64e-05	0.00010543	4.85e-05	0.000232094	0.000302677	0.0001024	4.3e-05	4.45e-05	3.6e-05	3.42e-05	0.000415849	0.857396
Metabolism	Energy metabolism	ko00710	Carbon fixation in photosynthetic organisms	0.00337619	0.00336696	0.00349718	0.00344121	0.00462321	0.00455639	0.0031448	0.00339129	0.00339551	0.00336069	0.00335712	0.00381538	0.160022
Metabolism	Energy metabolism	ko00720	Carbon fixation pathways in prokaryotes	0.0078139	0.00781221	0.007979	0.00783518	0.00789852	0.00832705	0.0077695	0.0078144	0.00788609	0.00781187	0.0078031	0.00970564	0.577257
Metabolism	Energy metabolism	ko00680	Methane metabolism	0.0109535	0.0109406	0.0110522	0.0108942	0.0105593	0.0103206	0.0105345	0.0109232	0.011021	0.0109602	0.0109681	0.0100593	0.830909
Metabolism	Energy metabolism	ko00910	Nitrogen metabolism	0.0224345	0.0223564	0.0219602	0.0222571	0.0157692	0.0154006	0.0218114	0.0222901	0.0223894	0.022452	0.0224941	0.0196282	0.248116
Metabolism	Energy metabolism	ko00190	Oxidative phosphorylation	0.0136133	0.0136003	0.0145283	0.013851	0.0170771	0.0159023	0.0142891	0.0136497	0.0138081	0.0135738	0.0135702	0.0165829	0.5099
Metabolism	Energy metabolism	ko00195	Photosynthesis	0.00159216	0.0015931	0.00174538	0.00164269	0.00267611	0.0029859	0.00174492	0.00161363	0.00162347	0.00158957	0.00157857	0.0026604	0.458616
Metabolism	Energy metabolism	ko00196	Photosynthesis - antenna proteins	4.69e-06	4.85e-06	8.34e-06	4.7e-06	1.98e-05	9.37e-06	5.99e-06	4.7e-06	4.52e-06	4.78e-06	4.66e-06	1.85e-05	0.675173
Metabolism	Energy metabolism	ko00920	Sulfur metabolism	0.00543	0.00541932	0.00552945	0.00548381	0.0045548	0.00476817	0.0057606	0.00542839	0.00542697	0.00543179	0.00543559	0.00598371	0.083915
Organismal Systems	Environmental adaptation	ko04626	Plant-pathogen interaction	0.00248716	0.00248337	0.00255701	0.0024998	0.00242061	0.00254578	0.00268332	0.00249656	0.00250501	0.00249275	0.00249025	0.00276898	0.198834
Organismal Systems	Excretory system	ko04960	Aldosterone-regulated sodium reabsorption	7.46e-06	7.33e-06	8.27e-06	8.4e-06	3.06e-05	3.76e-05	1.05e-05	8.11e-06	7.19e-06	7.72e-06	7.26e-06	7.06e-06	0.15606
Organismal Systems	Excretory system	ko04961	Endocrine and other factor-regulated calcium reabsorption	1.27e-05	1.26e-05	1.28e-05	1.35e-05	3.21e-05	3.82e-05	1.73e-05	1.33e-05	1.23e-05	1.3e-05	1.26e-05	7.19e-06	0.14966
Organismal Systems	Excretory system	ko04964	Proximal tubule bicarbonate reclamation	0.000101213	0.000100997	9.72e-05	0.000101508	0.000108654	0.000176172	8.63e-05	0.00010159	9.93e-05	0.000102124	0.000100551	0.000237047	0.800328
Organismal Systems	Excretory system	ko04962	Vasopressin-regulated water reabsorption	2.61e-05	2.59e-05	2.47e-05	2.6e-05	1.56e-05	8.53e-06	3.72e-05	2.58e-05	2.62e-05	2.6e-05	2.62e-05	7.62e-06	0.46788
Genetic Information Processing	Folding, sorting and degradation	ko03050	Proteasome	5.56e-05	5.53e-05	5.29e-05	5.5e-05	4.01e-05	3.44e-05	7.2e-05	5.5e-05	5.45e-05	5.57e-05	5.58e-05	4.42e-05	0.191112
Genetic Information Processing	Folding, sorting and degradation	ko03060	Protein export	0.00446667	0.0044721	0.00475399	0.00456918	0.00610438	0.00682612	0.00462058	0.00450578	0.00448211	0.00446281	0.00444235	0.00699552	0.642773
Genetic Information Processing	Folding, sorting and degradation	ko04141	Protein processing in endoplasmic reticulum	0.000314665	0.000316809	0.000350334	0.000335737	0.000516946	0.000391588	0.000421413	0.000318692	0.000314943	0.000313776	0.000313723	0.000233063	0.222401
Genetic Information Processing	Folding, sorting and degradation	ko03018	RNA degradation	0.0109333	0.0109406	0.0113374	0.0110301	0.0129223	0.0137287	0.0115492	0.0109911	0.0109769	0.0109341	0.0109134	0.0127312	0.435007
Genetic Information Processing	Folding, sorting and degradation	ko04122	Sulfur relay system	0.00463562	0.00465393	0.00450442	0.00461595	0.00406217	0.00478038	0.00454973	0.00463755	0.00459046	0.00465348	0.00464494	0.00526105	0.254377
Metabolism	Glycan biosynthesis and metabolism	ko00532	Glycosaminoglycan biosynthesis - chondroitin sulfate / dermatan sulfate	8.68e-05	8.82e-05	8.82e-05	8.86e-05	0.000134461	0.000119142	8.44e-05	8.74e-05	8.56e-05	8.68e-05	8.7e-05	5.16e-05	0.0735587
Metabolism	Glycan biosynthesis and metabolism	ko00531	Glycosaminoglycan degradation	0.000314842	0.000314805	0.000381779	0.000320407	0.000409944	0.000320782	0.000350215	0.00031794	0.000321643	0.000314098	0.000316174	0.000308956	0.242999
Metabolism	Glycan biosynthesis and metabolism	ko00604	Glycosphingolipid biosynthesis - ganglio series	5.33e-05	5.35e-05	8.23e-05	5.73e-05	0.000124759	9.71e-05	8.06e-05	5.52e-05	5.51e-05	5.29e-05	5.35e-05	9.23e-05	0.362822
Metabolism	Glycan biosynthesis and metabolism	ko00603	Glycosphingolipid biosynthesis - globo and isoglobo series	0.000176967	0.000177239	0.000216465	0.000181292	0.000391423	0.000316571	0.000175919	0.000180514	0.000176717	0.000176947	0.00017625	0.000174767	0.101112
Metabolism	Glycan biosynthesis and metabolism	ko00601	Glycosphingolipid biosynthesis - lacto and neolacto series	6.7e-05	6.57e-05	6.6e-05	6.74e-05	8.04e-05	4.81e-05	7.53e-05	6.69e-05	6.4e-05	6.59e-05	6.6e-05	3.1e-05	0.589093
Metabolism	Glycan biosynthesis and metabolism	ko00563	Glycosylphosphatidylinositol (GPI)-anchor biosynthesis	3.7e-08	0	4.92e-07	4.17e-06	2.63e-06	3.12e-06	9.33e-08	0	8.5e-07	0	0	2.56e-07	0.0653123
Metabolism	Glycan biosynthesis and metabolism	ko00540	Lipopolysaccharide biosynthesis	0.0104746	0.0104212	0.00995785	0.010329	0.00525033	0.00590861	0.00978702	0.0103979	0.0103909	0.0105187	0.0105369	0.00837072	0.255448
Metabolism	Glycan biosynthesis and metabolism	ko00510	N-Glycan biosynthesis	0.000618581	0.000621315	0.000745052	0.000651649	0.00117024	0.000870335	0.000671206	0.000625353	0.000611157	0.000614697	0.000615347	0.000669161	0.13106
Metabolism	Glycan biosynthesis and metabolism	ko00511	Other glycan degradation	0.00150022	0.00156294	0.00187371	0.00157326	0.00367801	0.00339325	0.00146368	0.00155327	0.00151174	0.00149955	0.00150224	0.00202664	0.138556
Metabolism	Glycan biosynthesis and metabolism	ko00550	Peptidoglycan biosynthesis	0.0118889	0.0119256	0.0125125	0.0120778	0.0160719	0.0173678	0.0117429	0.0119876	0.0118978	0.0118853	0.0118436	0.0165156	0.447471
Metabolism	Glycan biosynthesis and metabolism	ko00513	Various types of N-glycan biosynthesis	1.97e-07	2.63e-07	1.4e-06	6.8e-07	1.65e-06	1.35e-06	6.87e-07	1.81e-07	2.68e-07	1.92e-07	2.1e-07	1.85e-06	0.354502
Human Diseases	Immune disease	ko05340	Primary immunodeficiency	0.000477873	0.000477779	0.000471666	0.000477533	0.000509547	0.000745705	0.000492081	0.000480239	0.000474397	0.000482185	0.00047707	0.000886432	0.790302
Human Diseases	Immune disease	ko05322	Systemic lupus erythematosus	0.000119553	0.000119483	0.000101822	0.000114504	1.84e-05	7.62e-06	9.02e-05	0.000117723	0.000118185	0.000120237	0.000120888	2.75e-06	0.617849
Organismal Systems	Immune system	ko04612	Antigen processing and presentation	0.00013833	0.000138977	0.000131206	0.000136794	7.86e-05	0.000114192	0.00014907	0.000138664	0.000136671	0.000139592	0.000139386	0.00016987	0.0667872
Organismal Systems	Immune system	ko04610	Complement and coagulation cascades	8.5e-05	8.47e-05	7.59e-05	8.28e-05	2.8e-05	4.82e-05	6.31e-05	8.41e-05	8.75e-05	8.58e-05	8.57e-05	7.86e-05	0.228097
Organismal Systems	Immune system	ko04666	Fc gamma R-mediated phagocytosis	1.95e-05	1.95e-05	2.2e-05	2.11e-05	2.81e-05	1.44e-05	2.12e-05	1.91e-05	2.24e-05	1.93e-05	1.95e-05	8.72e-06	0.394397
Organismal Systems	Immune system	ko04640	Hematopoietic cell lineage	6.35e-06	6.29e-06	4.98e-05	1.3e-05	9.82e-05	6.57e-05	4.64e-05	9.92e-06	1.3e-05	5.8e-06	5.95e-06	5.69e-05	0.369794
Organismal Systems	Immune system	ko04621	NOD-like receptor signaling pathway	0.00014005	0.000148653	0.000157964	0.000149196	0.000258303	0.000319326	0.000153888	0.000144623	0.000137242	0.000140559	0.000140797	0.000340598	0.676915
Organismal Systems	Immune system	ko04622	RIG-I-like receptor signaling pathway	7.06e-05	7.1e-05	7.02e-05	7.21e-05	0.0001823	0.000158187	5.09e-05	7.25e-05	6.75e-05	6.86e-05	6.87e-05	4.21e-05	0.0799318
Human Diseases	Infectious disease: bacterial	ko05100	Bacterial invasion of epithelial cells	0.00341471	0.00351804	0.00294887	0.00332804	0.00206799	0.0022293	0.00239226	0.00340844	0.00330075	0.00343789	0.00345671	0.00125008	0.92428
Human Diseases	Infectious disease: bacterial	ko05120	Epithelial cell signaling in Helicobacter pylori infection	0.00196759	0.0019678	0.00182571	0.00191948	0.00118644	0.00116064	0.00172346	0.00195088	0.00191397	0.0019684	0.00197535	0.00136959	0.452399
Human Diseases	Infectious disease: bacterial	ko05134	Legionellosis	0.00186606	0.00185654	0.00194288	0.00198854	0.00237676	0.00269943	0.00191926	0.00187156	0.00186017	0.00186275	0.00185384	0.0029663	0.779494
Human Diseases	Infectious disease: bacterial	ko05130	Pathogenic Escherichia coli infection	0.000774766	0.000775006	0.000645579	0.000737299	6.56e-05	2.76e-05	0.000468393	0.000763279	0.000748295	0.000780106	0.000784237	6.19e-06	0.661213
Human Diseases	Infectious disease: bacterial	ko05133	Pertussis	0.0128473	0.0128245	0.0119867	0.0124195	0.00419532	0.00499317	0.0113162	0.0127759	0.0126533	0.0129411	0.0129739	0.00795095	0.333711
Human Diseases	Infectious disease: bacterial	ko05132	Salmonella infection	0.00403336	0.00403901	0.00355038	0.0039014	0.00113145	0.00116973	0.00312948	0.003987	0.00394212	0.00405789	0.00407282	0.00150002	0.518904
Human Diseases	Infectious disease: bacterial	ko05131	Shigellosis	0.00144255	0.00143969	0.00121346	0.00137528	0.000205749	7.82e-05	0.000889831	0.00142268	0.00139196	0.00144901	0.00145709	2.42e-05	0.684539
Human Diseases	Infectious disease: bacterial	ko05150	Staphylococcus aureus infection	0.000755619	0.000797629	0.000915905	0.000815091	0.00283235	0.00276937	0.000952554	0.000799984	0.000742965	0.000747349	0.000742618	0.000899125	0.143107
Human Diseases	Infectious disease: bacterial	ko05152	Tuberculosis	0.0012244	0.00122283	0.00128462	0.00123997	0.00154969	0.00155273	0.0012691	0.00122927	0.00122768	0.00122417	0.00122129	0.00149694	0.413204
Human Diseases	Infectious disease: bacterial	ko05110	Vibrio cholerae infection	0.000211471	0.00021334	0.000238693	0.000208814	0.000166022	7.91e-05	0.000309484	0.000214916	0.000217655	0.000212638	0.000214351	5.33e-05	0.680217
Human Diseases	Infectious disease: parasitic	ko05143	African trypanosomiasis	0.000500225	0.000495561	0.000532541	0.000514532	0.000454203	0.00045028	0.000524642	0.000499808	0.000487752	0.000497341	0.000499048	0.000572125	0.257456
Human Diseases	Infectious disease: parasitic	ko05146	Amoebiasis	4.56e-05	4.79e-05	6.47e-05	4.99e-05	0.000160075	0.00010988	5.13e-05	4.85e-05	5.1e-05	4.4e-05	4.42e-05	9.86e-05	0.284748
Human Diseases	Infectious disease: parasitic	ko05142	Chagas disease (American trypanosomiasis)	0.000392435	0.000388012	0.000434211	0.00039158	0.000319935	0.000154878	0.000402919	0.000392409	0.000386783	0.000388397	0.000392525	0.000100321	0.964066
Human Diseases	Infectious disease: parasitic	ko05140	Leishmaniasis	3.15e-08	0	1.53e-07	7.09e-08	1.56e-06	3.52e-07	8.41e-08	5.75e-10	2.34e-07	0	3.32e-09	7.38e-08	0.261489
Human Diseases	Infectious disease: parasitic	ko05145	Toxoplasmosis	7.03e-06	6.59e-06	1.28e-05	7.89e-06	2.45e-05	9.28e-06	1.04e-05	7e-06	9.07e-06	6.55e-06	6.72e-06	8.42e-06	0.271992
Human Diseases	Infectious disease: viral	ko05169	Epstein-Barr virus infection	2.38e-07	2.38e-07	1.99e-07	2.33e-07	3.02e-08	1.52e-08	8.28e-07	2.35e-07	2.3e-07	2.4e-07	2.41e-07	3.53e-09	0.282938
Human Diseases	Infectious disease: viral	ko05160	Hepatitis C	5.73e-09	9.08e-09	4.25e-08	1.94e-08	4.68e-07	5.57e-07	1.19e-08	1.31e-08	2.84e-09	3.95e-09	2.57e-09	2.54e-07	0.25594
Human Diseases	Infectious disease: viral	ko05168	Herpes simplex virus 1 infection	2.38e-06	1.93e-06	8.05e-06	3.31e-06	2.28e-05	9.09e-06	3.51e-06	2.33e-06	4.36e-06	1.87e-06	1.99e-06	8.31e-06	0.24108
Human Diseases	Infectious disease: viral	ko05164	Influenza A	3e-05	2.95e-05	3.2e-05	3.01e-05	3.03e-05	1.4e-05	3.93e-05	2.97e-05	3.11e-05	2.96e-05	2.99e-05	1.23e-05	0.831017
Human Diseases	Infectious disease: viral	ko05162	Measles	5.73e-09	9.08e-09	4.25e-08	1.94e-08	4.68e-07	5.57e-07	1.19e-08	1.31e-08	2.84e-09	3.95e-09	2.57e-09	2.54e-07	0.25594
Metabolism	Lipid metabolism	ko00592	alpha-Linolenic acid metabolism	0.000276017	0.000274796	0.000279084	0.000273008	0.000180494	0.000327307	0.000277645	0.000277399	0.00027575	0.000279055	0.000276804	0.000572826	0.298266
Metabolism	Lipid metabolism	ko00590	Arachidonic acid metabolism	0.000584503	0.000586157	0.000604357	0.0005796	0.000485613	0.000477578	0.000682	0.000583892	0.000595865	0.000586705	0.000587567	0.000633833	0.0616504
Metabolism	Lipid metabolism	ko01040	Biosynthesis of unsaturated fatty acids	0.00274377	0.00272833	0.00274479	0.00273492	0.00244162	0.0029883	0.00302084	0.00274014	0.00274942	0.00274829	0.0027396	0.00422641	0.251183
Metabolism	Lipid metabolism	ko00565	Ether lipid metabolism	0.000204273	0.000203974	0.00023747	0.000212943	0.00025181	0.000379353	0.000271451	0.000207181	0.000210278	0.000206408	0.000204053	0.000645952	0.591583
Metabolism	Lipid metabolism	ko00061	Fatty acid biosynthesis	0.00636113	0.00633506	0.00675578	0.00642923	0.00773968	0.0083555	0.00696918	0.00637725	0.00641639	0.0063438	0.00633217	0.00931413	0.951207
Metabolism	Lipid metabolism	ko00071	Fatty acid degradation	0.00461911	0.00459979	0.00453346	0.00459489	0.00345656	0.0043167	0.00487478	0.00459572	0.00463441	0.00463126	0.00462069	0.00652896	0.114652
Metabolism	Lipid metabolism	ko00062	Fatty acid elongation	1.43e-05	1.43e-05	1.59e-05	1.52e-05	2.83e-05	2e-05	1.84e-05	1.42e-05	1.44e-05	1.38e-05	1.39e-05	1.2e-05	0.174212
Metabolism	Lipid metabolism	ko00561	Glycerolipid metabolism	0.00585397	0.00591076	0.00559591	0.00581744	0.0067986	0.00810547	0.00543468	0.00589988	0.00575698	0.00588262	0.00585371	0.0067576	0.355859
Metabolism	Lipid metabolism	ko00564	Glycerophospholipid metabolism	0.0112551	0.0112703	0.0110167	0.0111793	0.0104879	0.0116458	0.0108245	0.0112745	0.0111623	0.011288	0.0112682	0.0117568	0.558197
Metabolism	Lipid metabolism	ko00591	Linoleic acid metabolism	0.00145305	0.0014485	0.00147731	0.00144786	0.00169752	0.00190784	0.00153324	0.00145649	0.00145214	0.00145417	0.00144752	0.00215842	0.935096
Metabolism	Lipid metabolism	ko00120	Primary bile acid biosynthesis	0.000119545	0.000118489	0.000130458	0.000126146	0.000364693	0.000459937	0.000114994	0.000126019	0.000117721	0.000119322	0.000115641	0.000247064	0.252746
Metabolism	Lipid metabolism	ko00121	Secondary bile acid biosynthesis	5.66e-05	5.68e-05	7.35e-05	7.34e-05	0.00033735	0.000381174	4.83e-05	6.35e-05	5.2e-05	5.6e-05	5.31e-05	0.000104687	0.142475
Metabolism	Lipid metabolism	ko00600	Sphingolipid metabolism	0.000937022	0.000933619	0.00105498	0.000941472	0.00122288	0.00110023	0.000845664	0.000937718	0.000932744	0.000936801	0.000936749	0.00100911	0.0887083
Metabolism	Lipid metabolism	ko00100	Steroid biosynthesis	4.95e-05	4.83e-05	5.85e-05	6.66e-05	6.51e-05	7.09e-05	0.000119699	4.91e-05	5e-05	4.89e-05	4.88e-05	0.000109633	0.45347
Metabolism	Lipid metabolism	ko00140	Steroid hormone biosynthesis	0.00087548	0.000867196	0.000890478	0.000879808	0.00101245	0.000975105	0.000895821	0.000871137	0.000878828	0.000870613	0.000869938	0.00121153	0.796307
Metabolism	Lipid metabolism	ko00072	Synthesis and degradation of ketone bodies	0.000601664	0.000594949	0.000649488	0.000617508	0.000833287	0.00101927	0.000686546	0.000603484	0.000614213	0.000599038	0.000594312	0.00137477	0.860876
Environmental Information Processing	Membrane transport	ko02010	ABC transporters	0.0880804	0.0878297	0.0857294	0.0872397	0.102697	0.08702	0.0816523	0.08795	0.0881933	0.0876398	0.0877741	0.0674021	0.167855
Environmental Information Processing	Membrane transport	ko03070	Bacterial secretion system	0.0236518	0.0235636	0.0231279	0.0233741	0.0153798	0.0155077	0.0252648	0.0235717	0.0234765	0.0237148	0.0237596	0.0194511	0.220141
Environmental Information Processing	Membrane transport	ko02060	Phosphotransferase system (PTS)	0.00931562	0.00949501	0.00847561	0.00923799	0.0110449	0.0127289	0.00678557	0.00940185	0.00902874	0.00937358	0.00935342	0.0053069	0.0826961
Metabolism	Metabolism of cofactors and vitamins	ko00780	Biotin metabolism	0.0044074	0.00440069	0.00471225	0.00449174	0.00474599	0.0047824	0.00489063	0.00442392	0.00440396	0.00440225	0.00439984	0.00552345	0.684606
Metabolism	Metabolism of cofactors and vitamins	ko00790	Folate biosynthesis	0.00481846	0.00482533	0.00507879	0.00489019	0.00534945	0.00634081	0.00511318	0.00483774	0.00481413	0.00481824	0.00480482	0.00770611	0.808868
Metabolism	Metabolism of cofactors and vitamins	ko00785	Lipoic acid metabolism	0.00128947	0.00129462	0.00130819	0.00129228	0.00138546	0.00168346	0.00118107	0.00129328	0.00128696	0.00129169	0.00128796	0.00192687	0.985454
Metabolism	Metabolism of cofactors and vitamins	ko00760	Nicotinate and nicotinamide metabolism	0.00745723	0.00744175	0.0075411	0.00749925	0.00776846	0.00988634	0.0075722	0.00748664	0.00747432	0.00748392	0.00744317	0.0117905	0.742595
Metabolism	Metabolism of cofactors and vitamins	ko00670	One carbon pool by folate	0.00385322	0.00384527	0.00403646	0.00387781	0.00465117	0.00504695	0.00395942	0.00386988	0.00386787	0.00385206	0.00383984	0.0052314	0.715805
Metabolism	Metabolism of cofactors and vitamins	ko00770	Pantothenate and CoA biosynthesis	0.00599373	0.00600494	0.00611753	0.00602116	0.00659171	0.00686064	0.00585882	0.00600353	0.00599116	0.00599039	0.00598611	0.00703225	0.61598
Metabolism	Metabolism of cofactors and vitamins	ko00860	Porphyrin and chlorophyll metabolism	0.0159796	0.0159868	0.0163553	0.0159992	0.0155256	0.0125521	0.0164271	0.0159291	0.0164137	0.0159057	0.0159692	0.0123571	0.909316
Metabolism	Metabolism of cofactors and vitamins	ko00830	Retinol metabolism	0.000499397	0.00049782	0.000492648	0.000503833	0.000503521	0.000494514	0.000516872	0.000497809	0.000498303	0.00049865	0.000498712	0.000531255	0.197849
Metabolism	Metabolism of cofactors and vitamins	ko00740	Riboflavin metabolism	0.00331268	0.00329625	0.00339321	0.00333434	0.00325454	0.00378903	0.00349124	0.00331783	0.00333484	0.00331339	0.00330489	0.00469147	0.471323
Metabolism	Metabolism of cofactors and vitamins	ko00730	Thiamine metabolism	0.00495126	0.00495781	0.00506213	0.00499328	0.00547223	0.00617398	0.00494959	0.00496145	0.00492855	0.00495143	0.00494161	0.00653973	0.868246
Metabolism	Metabolism of cofactors and vitamins	ko00130	Ubiquinone and other terpenoid-quinone biosynthesis	0.00835569	0.00835338	0.00811901	0.00827658	0.006527	0.0068541	0.00795746	0.00832539	0.00830461	0.00836992	0.00837347	0.00817527	0.175297
Metabolism	Metabolism of cofactors and vitamins	ko00750	Vitamin B6 metabolism	0.00378263	0.00377763	0.00375593	0.00374801	0.00316554	0.00323597	0.00365164	0.00377271	0.00376414	0.0037889	0.00379008	0.00381804	0.15698
Metabolism	Metabolism of other amino acids	ko00410	beta-Alanine metabolism	0.0020631	0.00205441	0.00202579	0.00204903	0.00180035	0.00202423	0.00218886	0.0020536	0.00207588	0.00206134	0.00205835	0.0028709	0.150832
Metabolism	Metabolism of other amino acids	ko00460	Cyanoamino acid metabolism	0.00165794	0.00166766	0.00175676	0.00166138	0.00176043	0.00158447	0.00180141	0.00166428	0.00166651	0.00166037	0.0016633	0.0014673	0.603727
Metabolism	Metabolism of other amino acids	ko00473	D-Alanine metabolism	0.00202054	0.00204507	0.00214025	0.00205249	0.00337071	0.00307624	0.00183966	0.00204123	0.00202599	0.00201151	0.00200966	0.00211095	0.106469
Metabolism	Metabolism of other amino acids	ko00472	D-Arginine and D-ornithine metabolism	2.49e-05	2.55e-05	3.63e-05	2.8e-05	6.35e-05	2.83e-05	3.11e-05	2.5e-05	2.79e-05	2.41e-05	2.47e-05	1.12e-05	0.148269
Metabolism	Metabolism of other amino acids	ko00471	D-Glutamine and D-glutamate metabolism	0.00153441	0.0015347	0.0015447	0.00154417	0.00175036	0.00215183	0.00157218	0.00153924	0.00152267	0.001537	0.00152884	0.0023764	0.987844
Metabolism	Metabolism of other amino acids	ko00480	Glutathione metabolism	0.00934787	0.00929092	0.00946536	0.00938481	0.00928161	0.00976795	0.00902897	0.00934626	0.00937722	0.00934295	0.00933174	0.0103346	0.854095
Metabolism	Metabolism of other amino acids	ko00440	Phosphonate and phosphinate metabolism	0.00183564	0.00181445	0.00185334	0.00183416	0.00198303	0.0018451	0.00200186	0.00182649	0.00184888	0.00182222	0.00182301	0.00223272	0.388913
Metabolism	Metabolism of other amino acids	ko00450	Selenocompound metabolism	0.00689217	0.006907	0.00657132	0.00678555	0.0053301	0.00494065	0.0058028	0.00686592	0.00682069	0.00690594	0.00691905	0.00417893	0.984953
Metabolism	Metabolism of other amino acids	ko00430	Taurine and hypotaurine metabolism	0.00205299	0.00204767	0.00204083	0.00204846	0.00193334	0.00183443	0.0021768	0.00204625	0.0020842	0.0020515	0.00205259	0.0020866	0.0573107
Metabolism	Metabolism of terpenoids and polyketides	ko00522	Biosynthesis of 12-, 14- and 16-membered macrolides	0.000442785	0.000448541	0.000412964	0.000440287	0.000337774	0.000157967	0.000523437	0.000440532	0.000436153	0.000441602	0.000445438	3.98e-05	0.867882
Metabolism	Metabolism of terpenoids and polyketides	ko01051	Biosynthesis of ansamycins	0.00119618	0.00120729	0.00116175	0.00119839	0.00114466	0.00103188	0.00121412	0.00119415	0.0011913	0.00119483	0.0011994	0.000925496	0.949001
Metabolism	Metabolism of terpenoids and polyketides	ko01053	Biosynthesis of siderophore group nonribosomal peptides	0.00478525	0.00478976	0.00420633	0.00465829	0.00196897	0.00277259	0.00476275	0.0047438	0.0046497	0.00481064	0.00481133	0.00415395	0.145681
Metabolism	Metabolism of terpenoids and polyketides	ko01056	Biosynthesis of type II polyketide backbone	5.03e-05	5.02e-05	5.12e-05	5.02e-05	5.35e-05	3.6e-05	5.63e-05	4.99e-05	5.13e-05	5.02e-05	5.04e-05	3.71e-05	0.862351
Metabolism	Metabolism of terpenoids and polyketides	ko01057	Biosynthesis of type II polyketide products	0.000153546	0.000151693	0.00015802	0.000156736	0.000192546	0.000175573	0.000204634	0.000152229	0.000157573	0.00015326	0.000152867	0.00022894	0.51423
Metabolism	Metabolism of terpenoids and polyketides	ko01055	Biosynthesis of vancomycin group antibiotics	0.000366758	0.000366294	0.000386933	0.000369525	0.000423603	0.000286753	0.000371149	0.000366398	0.000367924	0.000365704	0.00036736	0.000192016	0.43295
Metabolism	Metabolism of terpenoids and polyketides	ko00906	Carotenoid biosynthesis	0.000399884	0.000403552	0.000598876	0.000441149	0.00124487	0.000581694	0.000483207	0.000399936	0.000479586	0.000386638	0.000391243	0.000250744	0.148232
Metabolism	Metabolism of terpenoids and polyketides	ko00281	Geraniol degradation	0.00370797	0.00365969	0.00369729	0.00370518	0.00332562	0.00470485	0.00426968	0.00368586	0.00372199	0.00370871	0.00368382	0.00794697	0.352582
Metabolism	Metabolism of terpenoids and polyketides	ko00903	Limonene and pinene degradation	0.00232627	0.0023235	0.00231426	0.00233749	0.00248632	0.00292346	0.00256355	0.0023265	0.00232191	0.0023267	0.00231762	0.00377598	0.563334
Metabolism	Metabolism of terpenoids and polyketides	ko00902	Monoterpenoid biosynthesis	2.26e-05	2.19e-05	3.33e-05	2.54e-05	8.18e-05	2.66e-05	3.15e-05	2.25e-05	2.47e-05	2.1e-05	2.15e-05	1.88e-05	0.243054
Metabolism	Metabolism of terpenoids and polyketides	ko01054	Nonribosomal peptide structures	0.00660975	0.0066933	0.0058098	0.00649605	0.00246196	0.0021908	0.00811453	0.00654993	0.0064048	0.00665026	0.00668099	0.00201662	0.418458
Metabolism	Metabolism of terpenoids and polyketides	ko00523	Polyketide sugar unit biosynthesis	0.00113895	0.00113904	0.00117897	0.00114876	0.00123342	0.000894125	0.00120445	0.00113739	0.0011364	0.00113737	0.00114191	0.000566416	0.546093
Metabolism	Metabolism of terpenoids and polyketides	ko00909	Sesquiterpenoid and triterpenoid biosynthesis	5.34e-05	5.51e-05	0.000101665	7.27e-05	0.000185273	7.63e-05	0.000122298	5.22e-05	5.3e-05	5.04e-05	5.27e-05	1.44e-05	0.209505
Metabolism	Metabolism of terpenoids and polyketides	ko00900	Terpenoid backbone biosynthesis	0.0055147	0.00555378	0.00590571	0.00563389	0.00818316	0.00918525	0.00565903	0.00557889	0.00558719	0.00551509	0.00548743	0.00836576	0.451247
Metabolism	Metabolism of terpenoids and polyketides	ko00253	Tetracycline biosynthesis	0.000448765	0.000447658	0.000461856	0.000453712	0.000487627	0.000578693	0.000494548	0.000450361	0.000450777	0.000448814	0.000447657	0.000651893	0.784573
Metabolism	Metabolism of terpenoids and polyketides	ko00908	Zeatin biosynthesis	0.00044205	0.000441718	0.00048089	0.00045435	0.000698135	0.000805087	0.000464497	0.000447819	0.0004443	0.000441919	0.000438589	0.000751533	0.513149
Organismal Systems	Nervous system	ko04725	Cholinergic synapse	3.87e-05	3.94e-05	3.24e-05	3.73e-05	1.49e-05	7.14e-06	4.39e-05	3.83e-05	3.73e-05	3.89e-05	3.91e-05	1.16e-06	0.58749
Organismal Systems	Nervous system	ko04728	Dopaminergic synapse	2.6e-05	2.6e-05	2.82e-05	2.73e-05	3.17e-05	3.16e-05	3.6e-05	2.6e-05	2.65e-05	2.6e-05	2.6e-05	4.84e-05	0.458151
Organismal Systems	Nervous system	ko04727	GABAergic synapse	0.00041479	0.000414263	0.000415534	0.000410521	0.000412004	0.000361838	0.000434162	0.000414282	0.000414712	0.00041376	0.000414654	0.000320441	0.883224
Organismal Systems	Nervous system	ko04724	Glutamatergic synapse	0.000338219	0.000336391	0.000343497	0.000336201	0.000334974	0.000303496	0.000363547	0.000336976	0.000342532	0.000337568	0.000337959	0.00029978	0.686049
Organismal Systems	Nervous system	ko04723	Retrograde endocannabinoid signaling	0.000266772	0.000267192	0.000262438	0.000261874	0.000199722	0.000325652	0.000321613	0.000267665	0.000264084	0.000269466	0.000267396	0.000573366	0.256421
Organismal Systems	Nervous system	ko04726	Serotonergic synapse	4.62e-05	4.61e-05	4.5e-05	4.67e-05	3.51e-05	3.27e-05	6.16e-05	4.58e-05	4.62e-05	4.63e-05	4.64e-05	4.78e-05	0.0795551
Organismal Systems	Nervous system	ko04721	Synaptic vesicle cycle	2.61e-05	2.59e-05	2.47e-05	2.6e-05	1.56e-05	8.53e-06	3.72e-05	2.58e-05	2.62e-05	2.6e-05	2.62e-05	7.62e-06	0.46788
Human Diseases	Neurodegenerative disease	ko05010	Alzheimer disease	0.000935302	0.000939792	0.000941448	0.000934503	0.00100403	0.00111516	0.000957667	0.000940634	0.000941397	0.000937583	0.000936665	0.000924392	0.223245
Human Diseases	Neurodegenerative disease	ko05014	Amyotrophic lateral sclerosis (ALS)	0.000400571	0.000402042	0.000393431	0.000394912	0.000263357	0.000361409	0.000385344	0.000400125	0.00039682	0.000402651	0.000402061	0.000544339	0.142555
Human Diseases	Neurodegenerative disease	ko05016	Huntington disease	0.000527672	0.000528274	0.000553317	0.000528072	0.000473607	0.000421151	0.000537768	0.000528509	0.00053118	0.000526606	0.000528489	0.000512642	0.298591
Human Diseases	Neurodegenerative disease	ko05012	Parkinson disease	0.000210544	0.000208824	0.000215034	0.000211446	0.000165336	0.000128194	0.000220294	0.000209704	0.00021198	0.000210058	0.000210962	0.000131142	0.656525
Human Diseases	Neurodegenerative disease	ko05020	Prion diseases	0.000135495	0.000135282	0.000126242	0.000132002	5.37e-05	6.04e-05	9.9e-05	0.00013458	0.000132521	0.000136012	0.000136346	9.17e-05	0.439674
Metabolism	Nucleotide metabolism	ko00230	Purine metabolism	0.0305959	0.0305688	0.0311578	0.0307296	0.036044	0.0387436	0.0303536	0.0307124	0.0307054	0.0306085	0.0305247	0.037297	0.501879
Metabolism	Nucleotide metabolism	ko00240	Pyrimidine metabolism	0.0176465	0.017665	0.0182778	0.0178923	0.0234307	0.0260327	0.0172846	0.0177798	0.017694	0.017653	0.017572	0.0236518	0.408678
Genetic Information Processing	Replication and repair	ko03410	Base excision repair	0.00536823	0.00537577	0.00564374	0.00543347	0.00667295	0.00675153	0.00563571	0.00540652	0.00538424	0.00536522	0.00535873	0.00604337	0.265966
Genetic Information Processing	Replication and repair	ko03030	DNA replication	0.00409591	0.00410044	0.00440582	0.00418414	0.00622974	0.00677601	0.00421548	0.00414418	0.00411152	0.0040901	0.00406939	0.00589095	0.365366
Genetic Information Processing	Replication and repair	ko03460	Fanconi anemia pathway	8.18e-06	8.31e-06	7.07e-06	9.29e-06	1.17e-05	2.05e-05	7.95e-06	8.43e-06	7.87e-06	8.4e-06	8.18e-06	1.4e-05	0.470612
Genetic Information Processing	Replication and repair	ko03440	Homologous recombination	0.0114476	0.0114413	0.0116992	0.0115499	0.0131257	0.0160323	0.0117652	0.0115334	0.0114178	0.0114894	0.011426	0.0167446	0.896254
Genetic Information Processing	Replication and repair	ko03430	Mismatch repair	0.00777245	0.00778301	0.00819167	0.00795183	0.0109678	0.0120483	0.0078844	0.00785608	0.00776604	0.00777903	0.00774032	0.0103339	0.333684
Genetic Information Processing	Replication and repair	ko03450	Non-homologous end-joining	0.000287947	0.0002871	0.000362853	0.000307328	0.00048159	0.000141942	0.000401651	0.000287386	0.000297155	0.000282526	0.000287616	7.27e-05	0.540509
Genetic Information Processing	Replication and repair	ko03420	Nucleotide excision repair	0.00710333	0.00710904	0.00754663	0.00726467	0.010801	0.0120036	0.00742181	0.00719025	0.00711634	0.00710355	0.00705955	0.0102804	0.381958
Environmental Information Processing	Signal transduction	ko04020	Calcium signaling pathway	4.29e-05	4.36e-05	3.68e-05	4.16e-05	1.2e-05	6.32e-06	4.67e-05	4.25e-05	4.17e-05	4.32e-05	4.35e-05	1.05e-06	0.564014
Environmental Information Processing	Signal transduction	ko04011	MAPK signaling pathway - yeast	0.000257704	0.000260441	0.000313767	0.000274035	0.000589726	0.000497328	0.000316098	0.000262214	0.000268316	0.000251937	0.000252876	0.00044564	0.339406
Environmental Information Processing	Signal transduction	ko04064	NF-kappa B signaling pathway	3.15e-08	0	1.53e-07	7.09e-08	1.56e-06	3.52e-07	8.41e-08	5.75e-10	2.34e-07	0	3.32e-09	7.38e-08	0.261489
Environmental Information Processing	Signal transduction	ko04330	Notch signaling pathway	2.31e-06	2.26e-06	2.54e-06	2.36e-06	3.24e-06	2.35e-06	2.86e-06	2.29e-06	2.33e-06	2.27e-06	2.28e-06	2.5e-06	0.620685
Environmental Information Processing	Signal transduction	ko04070	Phosphatidylinositol signaling system	0.000565431	0.000562408	0.000599968	0.000575904	0.000761978	0.000730125	0.000590077	0.000567506	0.000569527	0.000561882	0.000561653	0.000710484	0.390346
Environmental Information Processing	Signal transduction	ko02020	Two-component system	0.0983213	0.0984498	0.0949534	0.0969664	0.0648223	0.0563211	0.100692	0.0977606	0.097775	0.0985585	0.0989243	0.0573676	0.524685
Environmental Information Processing	Signal transduction	ko04370	VEGF signaling pathway	6.07e-08	1.25e-07	1.73e-07	1.67e-07	4.13e-06	3.23e-06	1.38e-07	8.71e-08	2.53e-07	3.13e-08	2.54e-08	2.1e-07	0.147638
Environmental Information Processing	Signal transduction	ko04310	Wnt signaling pathway	2.31e-06	2.26e-06	2.54e-06	2.36e-06	3.24e-06	2.35e-06	2.86e-06	2.29e-06	2.33e-06	2.27e-06	2.28e-06	2.5e-06	0.620685
Environmental Information Processing	Signaling molecules and interaction	ko04514	Cell adhesion molecules (CAMs)	1.53e-06	1.53e-06	1.28e-06	1.46e-06	1.88e-07	1.05e-07	1.94e-06	1.51e-06	1.48e-06	1.54e-06	1.55e-06	2.15e-08	0.424047
Environmental Information Processing	Signaling molecules and interaction	ko04512	ECM-receptor interaction	2.92e-05	2.91e-05	2.52e-05	2.8e-05	1.07e-05	9.46e-06	1.92e-05	2.88e-05	2.83e-05	2.93e-05	2.94e-05	6.61e-06	0.761745
Environmental Information Processing	Signaling molecules and interaction	ko04080	Neuroactive ligand-receptor interaction	5.85e-06	5.77e-06	5.22e-06	5.7e-06	3.42e-06	1.13e-06	8.85e-06	5.81e-06	5.63e-06	5.8e-06	5.84e-06	3.56e-07	0.538925
Human Diseases	Substance dependence	ko05034	Alcoholism	6.85e-05	6.81e-05	6.77e-05	6.91e-05	5.45e-05	7.37e-05	9.04e-05	6.83e-05	6.82e-05	6.88e-05	6.85e-05	0.000121324	0.160939
Human Diseases	Substance dependence	ko05031	Amphetamine addiction	2.54e-05	2.54e-05	2.75e-05	2.67e-05	3.08e-05	3.09e-05	3.53e-05	2.54e-05	2.59e-05	2.54e-05	2.54e-05	4.74e-05	0.446037
Human Diseases	Substance dependence	ko05030	Cocaine addiction	2.54e-05	2.54e-05	2.75e-05	2.67e-05	3.08e-05	3.09e-05	3.53e-05	2.54e-05	2.59e-05	2.54e-05	2.54e-05	4.74e-05	0.446037
Human Diseases	Substance dependence	ko05032	Morphine addiction	7.82e-05	7.71e-05	8.29e-05	8.32e-05	0.000101331	9.98e-05	9.14e-05	7.73e-05	7.92e-05	7.82e-05	7.79e-05	0.000143822	0.723489
Genetic Information Processing	Transcription	ko03022	Basal transcription factors	0.000192755	0.000196352	0.000160291	0.000189262	0.000173482	0.000209329	0.000241586	0.000193372	0.000186673	0.000194216	0.000194591	9.42e-06	0.62803
Genetic Information Processing	Transcription	ko03020	RNA polymerase	0.00140378	0.00140108	0.00152135	0.00143927	0.00212754	0.00241303	0.00146149	0.00141961	0.00141498	0.00140231	0.00139321	0.00232728	0.543422
Genetic Information Processing	Transcription	ko03040	Spliceosome	5.11e-09	1.6e-08	2.43e-08	2.21e-08	5.62e-07	1.23e-07	2.06e-07	6.04e-09	1.65e-09	3.26e-10	2.21e-09	1.02e-08	0.378191
Genetic Information Processing	Translation	ko00970	Aminoacyl-tRNA biosynthesis	0.0199962	0.0199747	0.0216995	0.0204574	0.0306748	0.0341543	0.0208674	0.0202261	0.0201385	0.0199755	0.0198543	0.0325336	0.513002
Genetic Information Processing	Translation	ko03015	mRNA surveillance pathway	4.78e-06	5.11e-06	9.9e-06	4.68e-06	2.78e-05	3.88e-06	5.5e-06	4.74e-06	4.6e-06	4.78e-06	4.83e-06	4.16e-07	0.20733
Genetic Information Processing	Translation	ko03010	Ribosome	0.0116515	0.0116471	0.0126817	0.0120142	0.0182175	0.0204086	0.0120559	0.0117905	0.0117224	0.0116313	0.0115596	0.0191963	0.488175
Genetic Information Processing	Translation	ko03008	Ribosome biogenesis in eukaryotes	0.000878489	0.000877756	0.000869092	0.000875041	0.000723667	0.000922542	0.000960138	0.000881889	0.000872178	0.000883587	0.000880827	0.00106586	0.145091
Genetic Information Processing	Translation	ko03013	RNA transport	0.00154696	0.00156671	0.00185672	0.00157297	0.00259757	0.00235399	0.00191615	0.00159261	0.00158664	0.00155639	0.001552	0.00183929	0.247539
Cellular Processes	Transport and catabolism	ko04144	Endocytosis	1.94e-05	1.93e-05	2.2e-05	2.09e-05	2.51e-05	1.13e-05	2.11e-05	1.9e-05	2.24e-05	1.93e-05	1.94e-05	8.53e-06	0.621105
Cellular Processes	Transport and catabolism	ko04142	Lysosome	0.000474809	0.000473087	0.000590539	0.000484441	0.000671553	0.000534256	0.000535119	0.000479266	0.000485109	0.000473742	0.000475403	0.000693686	0.770231
Cellular Processes	Transport and catabolism	ko04146	Peroxisome	0.00209013	0.00208954	0.00212828	0.00209816	0.00196662	0.0022162	0.00223133	0.00208813	0.00211883	0.00209288	0.00208959	0.00295554	0.280186
Metabolism	Xenobiotics biodegradation and metabolism	ko00627	Aminobenzoate degradation	0.0038559	0.00385339	0.0040632	0.00393273	0.00502817	0.00533308	0.00438001	0.00386775	0.00393208	0.00384721	0.00383527	0.00631513	0.970122
Metabolism	Xenobiotics biodegradation and metabolism	ko00791	Atrazine degradation	0.00125439	0.00124911	0.00121961	0.00123412	0.00108839	0.000966979	0.00142883	0.0012476	0.0012585	0.00125442	0.00125611	0.00119376	0.100386
Metabolism	Xenobiotics biodegradation and metabolism	ko00362	Benzoate degradation	0.00511335	0.00507435	0.0051451	0.00511485	0.00577962	0.00669071	0.0055668	0.00510872	0.00516725	0.00510494	0.00508067	0.00883048	0.636505
Metabolism	Xenobiotics biodegradation and metabolism	ko00363	Bisphenol degradation	0.00248908	0.00248274	0.00254072	0.00250807	0.00287093	0.00286908	0.00268822	0.00248593	0.00249913	0.0024843	0.00248013	0.00324161	0.894692
Metabolism	Xenobiotics biodegradation and metabolism	ko00930	Caprolactam degradation	0.00125724	0.00124546	0.00128385	0.00125846	0.00129368	0.00210052	0.00148289	0.00125803	0.00126585	0.00126422	0.0012486	0.00343216	0.52498
Metabolism	Xenobiotics biodegradation and metabolism	ko00625	Chloroalkane and chloroalkene degradation	0.00286972	0.00285522	0.00293428	0.00288372	0.00335331	0.00293283	0.00305276	0.00286452	0.00289766	0.00285834	0.00286074	0.00269279	0.293653
Metabolism	Xenobiotics biodegradation and metabolism	ko00361	Chlorocyclohexane and chlorobenzene degradation	0.00121902	0.00120599	0.00126264	0.00122454	0.00134563	0.00141098	0.00135652	0.00121633	0.00122999	0.00121457	0.00121181	0.00189701	0.52547
Metabolism	Xenobiotics biodegradation and metabolism	ko00621	Dioxin degradation	0.000663144	0.000660493	0.000651468	0.000655306	0.000611401	0.000540028	0.000624506	0.00066157	0.000660493	0.000661282	0.000662686	0.000482898	0.895579
Metabolism	Xenobiotics biodegradation and metabolism	ko00982	Drug metabolism - cytochrome P450	0.00112596	0.00111612	0.00117012	0.00113422	0.00120723	0.00112174	0.00120449	0.00112108	0.00114123	0.00112144	0.00112202	0.00147639	0.400398
Metabolism	Xenobiotics biodegradation and metabolism	ko00983	Drug metabolism - other enzymes	0.00231571	0.00232722	0.00239352	0.00235701	0.00310693	0.00319733	0.00228812	0.0023317	0.00232873	0.0023165	0.00230999	0.00273002	0.235375
Metabolism	Xenobiotics biodegradation and metabolism	ko00642	Ethylbenzene degradation	0.00115869	0.00116156	0.00113606	0.0011633	0.00131718	0.00151865	0.00122683	0.00116308	0.00114935	0.00116033	0.00115536	0.00168932	0.8923
Metabolism	Xenobiotics biodegradation and metabolism	ko00364	Fluorobenzoate degradation	0.000511404	0.000505975	0.000521407	0.000505685	0.000409646	0.000530115	0.000522094	0.000507432	0.000513206	0.000512154	0.000510654	0.000871068	0.254307
Metabolism	Xenobiotics biodegradation and metabolism	ko00980	Metabolism of xenobiotics by cytochrome P450	0.00109573	0.00108647	0.00113273	0.00110486	0.00114813	0.0011015	0.00116082	0.00109069	0.00110543	0.00109187	0.00109209	0.00146622	0.381222
Metabolism	Xenobiotics biodegradation and metabolism	ko00626	Naphthalene degradation	0.00196853	0.00195358	0.00192517	0.00196021	0.00183613	0.00196005	0.00195615	0.00195919	0.00197131	0.00196394	0.0019614	0.00252488	0.23177
Metabolism	Xenobiotics biodegradation and metabolism	ko00633	Nitrotoluene degradation	0.00280375	0.00280227	0.00255006	0.00273068	0.00152592	0.00144125	0.00223783	0.00277791	0.00280241	0.00281406	0.002821	0.00162378	0.552309
Metabolism	Xenobiotics biodegradation and metabolism	ko00624	Polycyclic aromatic hydrocarbon degradation	0.00178494	0.00177975	0.00189124	0.00180989	0.00260157	0.00290427	0.0019497	0.00179282	0.00179663	0.00178025	0.00176968	0.0033344	0.861708
Metabolism	Xenobiotics biodegradation and metabolism	ko00984	Steroid degradation	0.000653319	0.000643815	0.00064324	0.000658478	0.000694168	0.000781013	0.000795334	0.00064952	0.000660059	0.000650901	0.000647517	0.00111374	0.371761
Metabolism	Xenobiotics biodegradation and metabolism	ko00643	Styrene degradation	0.000819218	0.000812392	0.000851365	0.000819796	0.000908355	0.000813771	0.000962601	0.000814942	0.000843604	0.000814181	0.000815345	0.00106762	0.310669
Metabolism	Xenobiotics biodegradation and metabolism	ko00623	Toluene degradation	0.00135307	0.00134399	0.00136245	0.00134898	0.00119538	0.0013801	0.00136969	0.00134965	0.00135521	0.00135429	0.00135112	0.00185492	0.244097
Metabolism	Xenobiotics biodegradation and metabolism	ko00622	Xylene degradation	0.000784039	0.000780346	0.00075228	0.000773779	0.000705387	0.000838464	0.000789275	0.000781758	0.000778734	0.000784307	0.000781791	0.00105112	0.275632
